# Supplementary material for: The construction of intrahepatic cholangiocarcinoma model in zebrafish
Source: Sci Rep. 2017 Oct 17;7:13419. doi: 10.1038/s41598-017-13815-0 (PMC5645375; doi:10.1038/s41598-017-13815-0)
Supplement: Supplementary file 1 — Supplementary Table 1. [file 41598_2017_13815_MOESM1_ESM.xls]

## Sheet: supplementary table 1
Supplementary Table 1.The differential expression data of transgenic zebrafish samples
symbol	geneID	geneLength	ZF-WT-Expression	ZF-NRAS-Expression	ZF-WT-FPKM	ZF-NRAS-FPKM	log2 Ratio(ZF-NRAS/ZF-WT)	Up-Down-Regulation(ZF-NRAS/ZF-WT)	P-value	FDR	KEGG Orthology	GO Component	GO Function	GO Process
crygs1	ENSDARG00000042992	703.98	0	185	0.001	30.32	14.888	Up	2.18648e-57	1.08805e-55	K01886|1|7e-11|67.8|tgu:100226583|glutaminyl-tRNA synthetase [EC:6.1.1.18]	-	GO:0005198//structural molecule activity	GO:0043010//camera-type eye development;GO:0048729//tissue morphogenesis
si:dkey-220e7.2p	ENSDARG00000093885	645	0	93.96	0.001	16.95	14.049	Up	3.26698e-29	9.2611e-28	K06752|1|7e-89|326|dre:571282|major histocompatibility complex, class II	-	-	-
dpp6b	ENSDARG00000024744	3893	0	527	0.001	14.49	13.8228	Up	4.0224e-162	4.49285e-160	K01278|1|8e-117|422|bfo:BRAFLDRAFT_66877|dipeptidyl-peptidase 4 [EC:3.4.14.5]	GO:0044464//cell part	GO:0008238//exopeptidase activity	-
si:ch211-134a4.5	ENSDARG00000068861	1133	0	142	0.001	13.96	13.769	Up	3.22268e-44	1.29614e-42	K03985|1|5e-11|69.3|ssc:100521017|plasminogen activator, urokinase receptor	-	-	-
mfsd4a	ENSDARG00000023768	1371	0	171	0.001	13.76	13.7482	Up	4.23794e-53	1.95726e-51	K00232|1|5e-41|169|spu:580036|acyl-CoA oxidase [EC:1.3.3.6];K08175|2|2e-23|110|cin:100181339|MFS transporter, FHS family, Na+ dependent glucose transporter 1	GO:0031224//intrinsic to membrane	-	GO:0006810//transport
si:ch211-66i15.5	ENSDARG00000097446	872	0	97	0.001	12.6	13.6211	Up	1.94613e-30	5.74667e-29	K04592|1|4e-15|82.4|dre:562531|latrophilin 1	-	-	-
s100a1	ENSDARG00000015543	628	0	62	0.001	11.52	13.4919	Up	1.01787e-19	2.11092e-18	-	GO:0044424//intracellular part	GO:0046872//metal ion binding	-
CD22	ENSDARG00000057844	1715	0	168	0.001	10.7	13.3853	Up	3.51468e-52	1.60163e-50	K06467|1|3e-157|555|dre:100151328|CD22 antigen	-	-	-
mrps22	ENSDARG00000018073	1247	0	99.57	0.001	8.85	13.1115	Up	4.7499e-31	1.4377e-29	-	GO:0000314//organellar small ribosomal subunit;GO:0043231//intracellular membrane-bounded organelle	GO:0005198//structural molecule activity	-
zgc:174862	ENSDARG00000077571	1350	0	87	0.001	7.11	12.7956	Up	2.24702e-27	6.1005e-26	K03902|1|2e-18|94.0|aml:100471101|coagulation factor V (labile factor)	-	-	-
lepa	ENSDARG00000091085	501	0	28	0.001	6.7	12.7099	Up	2.63008e-09	2.82263e-08	K05424|1|2e-92|337|dre:100150233|leptin	-	-	GO:0023052//signaling
acta1a	ENSDARG00000036371	1612	0	98	0.001	6.66	12.7013	Up	9.61452e-31	2.87624e-29	K10354|1|6e-19|94.0|dre:408256|actin, alpha skeletal muscle;K12314|3|6e-19|94.0|dre:570210|actin, alpha cardiac muscle	GO:0005884//actin filament;GO:0030017//sarcomere;GO:0032432//actin filament bundle;GO:0043232	GO:0005198//structural molecule activity;GO:0008092//cytoskeletal protein binding;GO:0017111//nucleoside-triphosphatase activity;GO:0032559	GO:0003015//heart process;GO:0006941//striated muscle contraction;GO:0007015//actin filament organization;GO:0009207;GO:0009605//response to external stimulus;GO:0009725//response to hormone stimulus;GO:0009790//embryo development;GO:0010038//response to metal ion;GO:0012501//programmed cell death;GO:0030048//actin filament-based movement;GO:0030239//myofibril assembly;GO:0040007//growth;GO:00435…
timm44	ENSDARG00000087613	2020	0	119	0.001	6.4	12.6439	Up	3.563e-37	1.26036e-35	K10836|1|2e-115|417|dme:Dmel_CG11779|mitochondrial protein-transporting ATPase [EC:3.6.3.51]	GO:0005743//mitochondrial inner membrane	GO:0005515//protein binding;GO:0008320//protein transmembrane transporter activity;GO:0032559	GO:0006605//protein targeting
cdkn1bb	ENSDARG00000054271	1921	0	108.11	0.001	6.13	12.5817	Up	8.3271e-34	2.73822e-32	K06624|1|6e-73|276|dre:368329|cyclin-dependent kinase inhibitor 1B	GO:0031981//nuclear lumen;GO:0032991//macromolecular complex;GO:0044444//cytoplasmic part	GO:0005057//receptor signaling protein activity;GO:0016538//cyclin-dependent protein kinase regulator activity;GO:0019902//phosphatase binding;GO:0031072//heat shock protein binding	GO:0000079//regulation of cyclin-dependent protein serine/threonine kinase activity;GO:0006469//negative regulation of protein kinase activity;GO:0006915//apoptotic process;GO:0007050//cell cycle arrest;GO:0007169//transmembrane receptor protein tyrosine kinase signaling pathway;GO:0009896;GO:0010226//response to lithium ion;GO:0012502//induction of programmed cell death;GO:0014070//response to o…
CABZ01044023.1	ENSDARG00000075524	1095	0	60	0.001	6.12	12.5793	Up	4.17042e-19	8.44438e-18	-	-	-	-
tmem176l.2	ENSDARG00000089399	1008.83	0	54	0.001	6	12.5507	Up	2.8684e-17	5.37877e-16	-	-	-	-
si:ch73-211l2.3	ENSDARG00000075932	1221	0	59.04	0.001	5.36	12.388	Up	8.44156e-19	1.69259e-17	K06752|1|6e-52|204|dre:571282|major histocompatibility complex, class II	GO:0016020//membrane;GO:0031224//intrinsic to membrane;GO:0042611	-	GO:0002376//immune system process;GO:0019882//antigen processing and presentation
crispld1b	ENSDARG00000013293	2035.62	0	86	0.001	4.59	12.1643	Up	4.5483e-27	1.22834e-25	K06560|1|2e-07|58.2|bfo:BRAFLDRAFT_66146|mannose receptor, C type	-	-	-
sema3d	ENSDARG00000017369	2814	0	119	0.001	4.56	12.1548	Up	3.563e-37	1.25819e-35	K06840|1|0.0|1538|dre:30250|semaphorin 3	GO:0044464//cell part	GO:0004871//signal transducer activity	GO:0001558//regulation of cell growth;GO:0001667//ameboidal cell migration;GO:0002164//larval development;GO:0007049//cell cycle;GO:0007411//axon guidance;GO:0009790//embryo development;GO:0014031//mesenchymal cell development;GO:0030902//hindbrain development;GO:0035051//cardiocyte differentiation;GO:0048534
ca10a	ENSDARG00000052644	1083.11	0	44	0.001	4.54	12.1485	Up	3.31188e-14	5.21177e-13	K01672|1|1e-31|137|acs:100558336|carbonic anhydrase [EC:4.2.1.1]	-	-	GO:0007417//central nervous system development
ticam1	ENSDARG00000042714	2318	0	95	0.001	4.44	12.1163	Up	7.97368e-30	2.29196e-28	K05842|1|0.0|1059|dre:100537952|toll-like receptor adapter molecule 1	GO:0016020//membrane;GO:0043231//intracellular membrane-bounded organelle	GO:0005488//binding	GO:0002224//toll-like receptor signaling pathway;GO:0006355//regulation of transcription, DNA-dependent;GO:0007249//I-kappaB kinase/NF-kappaB cascade;GO:0042108//positive regulation of cytokine biosynthetic process
foxq1b	ENSDARG00000055395	1463	0	57	0.001	4.28	12.0634	Up	3.45868e-18	6.80218e-17	K09410|1|1e-155|550|dre:405843|forkhead box protein Q;K09399|2|1e-71|271|mdo:100028855|forkhead box protein F	-	GO:0003677//DNA binding	GO:0006351//transcription, DNA-dependent;GO:0042221//response to chemical stimulus
ensembl	ENSDARG00000061481	1713	0	66	0.001	4.21	12.0396	Up	6.06344e-21	1.31313e-19	K12589|1|2e-19|98.2|dse:Dsec_GM21652|exosome complex component RRP42;K12349|2|3e-17|90.9|smm:Smp_147460|neutral ceramidase [EC:3.5.1.23];K12625|3|4e-09|63.9|mdo:100026239|U6 snRNA-associated Sm-like protein LSm6	-	-	-
AL935274.1	ENSDARG00000091804	1077	0	40	0.001	4.15	12.0189	Up	5.55966e-13	8.05798e-12	K01120|1|1e-07|58.2|xtr:100485841|3',5'-cyclic-nucleotide phosphodiesterase [EC:3.1.4.17];K06092|2|6e-07|55.8|acs:100561106|InaD-like protein	-	-	-
HHIPL2	ENSDARG00000060008	3756	0	140	0.001	3.99	11.9622	Up	1.32039e-43	5.24888e-42	K06231|1|2e-70|268|xtr:448466|hedgehog interacting protein	-	-	-
ensembl	ENSDARG00000091634	495	0	16	0.001	3.88	11.9218	Up	1.2442e-05	8.79026e-05	K12490|1|2e-50|198|mdo:100014939|Arf-GAP, Rho-GAP domain, ANK repeat and PH domain-containing protein	-	-	-
p2ry12	ENSDARG00000069945	1371	0	44	0.001	3.54	11.7895	Up	3.31188e-14	5.21577e-13	K04298|1|3e-176|618|dre:100149618|purinergic receptor P2Y, G protein-coupled, 12	GO:0016020//membrane	GO:0004930//G-protein coupled receptor activity;GO:0030695//GTPase regulator activity;GO:0035586	GO:0001775//cell activation;GO:0007599//hemostasis;GO:0035556//intracellular signal transduction
CR936371.1	ENSDARG00000067592	990	0	28.99	0.001	3.29	11.6839	Up	2.63008e-09	2.82411e-08	K04365|1|5e-06|52.4|hmg:100201878|B-Raf proto-oncogene serine/threonine-protein kinase [EC:2.7.11.1]	-	-	-
fibpb	ENSDARG00000087666	1474.79	0	44	0.001	3.28	11.6795	Up	3.31188e-14	5.21977e-13	-	GO:0043231//intracellular membrane-bounded organelle	GO:0019838//growth factor binding	GO:0002009//morphogenesis of an epithelium;GO:0009855//determination of bilateral symmetry;GO:0048858//cell projection morphogenesis
slc39a4	ENSDARG00000059361	549	0	15	0.001	3.24	11.6618	Up	2.51846e-05	0.000169481	K14710|1|5e-71|266|dre:562762|solute carrier family 39 (zinc transporter), member 4	GO:0005768//endosome;GO:0031410//cytoplasmic vesicle;GO:0044459//plasma membrane part	GO:0046915//transition metal ion transmembrane transporter activity	GO:0006829//zinc ion transport;GO:0009267//cellular response to starvation;GO:0072503
dcp2	ENSDARG00000089419	1194	0	31.67	0.001	2.95	11.5265	Up	3.17132e-10	3.69484e-09	K12613|1|0.0|821|dre:100534849|mRNA-decapping enzyme subunit 2 [EC:3.-.-.-]	GO:0031332;GO:0043231//intracellular membrane-bounded organelle;GO:0044444//cytoplasmic part	GO:0003676//nucleic acid binding;GO:0004532//exoribonuclease activity;GO:0046914//transition metal ion binding	GO:0000291//nuclear-transcribed mRNA catabolic process, exonucleolytic
si:ch211-131e11.21	ENSDARG00000095739	1003	0	25	0.001	2.8	11.4512	Up	2.18122e-08	2.15937e-07	K05305|1|6e-31|135|dre:100150934|fucokinase [EC:2.7.1.52]	-	-	-
ybey	ENSDARG00000090786	741	0	17.59	0.001	2.73	11.4147	Up	6.14678e-06	4.53604e-05	-	GO:0044424//intracellular part	GO:0004175//endopeptidase activity;GO:0043169//cation binding	GO:0042254//ribosome biogenesis
si:dkey-234i14.2	ENSDARG00000097652	928	0	22	0.001	2.67	11.3826	Up	1.80897e-07	1.63204e-06	-	-	-	-
si:ch211-150d5.3	ENSDARG00000093384	740	0	17	0.001	2.64	11.3663	Up	6.14678e-06	4.53441e-05	-	-	-	-
ENDOD1	ENSDARG00000073995	793.94	0	18	0.001	2.59	11.3387	Up	3.03672e-06	2.3366e-05	K15049|1|1e-22|107|dre:100149646|endonuclease domain-containing 1 protein;K123|3|1e-17|90.9|gga:395873|	-	-	-
si:ch211-125e6.5	ENSDARG00000069381	690	0	14.74	0.001	2.47	11.2703	Up	5.09774e-05	0.00032356	K06560|1|5e-23|108|nve:NEMVE_v1g238062|mannose receptor, C type	-	GO:0005488//binding	-
CR855338.1	ENSDARG00000001712	705	0	15	0.001	2.45	11.2586	Up	2.51846e-05	0.000169259	K04938|1|2e-130|465|dre:796753|potassium large conductance calcium-activated channel subfamily M beta member 2	GO:0005887//integral to plasma membrane	GO:0005227//calcium activated cation channel activity;GO:0016248//channel inhibitor activity	GO:0001508//regulation of action potential;GO:0001775//cell activation;GO:0007599//hemostasis;GO:0009593//detection of chemical stimulus;GO:0030001//metal ion transport;GO:0042310//vasoconstriction
si:dkey-21o22.2	ENSDARG00000094118	736	0	13.6	0.001	2.12	11.0498	Up	0.000103186	0.000618816	-	-	-	-
cd44a	ENSDARG00000087863	1782	0	34	0.001	2.08	11.0224	Up	3.82392e-11	4.82142e-10	K06256|1|2e-15|84.7|dre:100330801|CD44 antigen	GO:0044459//plasma membrane part	GO:0005515//protein binding	GO:0002376//immune system process;GO:0006915//apoptotic process;GO:0007165//signal transduction;GO:0007275//multicellular organismal development;GO:0009653//anatomical structure morphogenesis;GO:0010604;GO:0048522//positive regulation of cellular process;GO:0048523//negative regulation of cellular process;GO:0048583;GO:0065008
plac8.2	ENSDARG00000094438	827	0	15	0.001	2.06	11.0084	Up	2.51846e-05	0.000169314	-	-	-	-
si:dkeyp-93a5.3	ENSDARG00000096975	1347	0	25	0.001	2.05	11.0014	Up	2.18122e-08	2.16041e-07	K01312|1|8e-75|281|dre:571079|trypsin [EC:3.4.21.4];K09640|2|2e-50|200|xtr:448231|transmembrane protease, serine 9 [EC:3.4.21.-];K09628|4|4e-48|192|xla:397795|protease, serine 27 [EC:3.4.21.-];K01316|5|4e-48|192|ptr:458478|protease, serine, 7 (enterokinase) [EC:3.4.21.9]	-	-	-
itln2	ENSDARG00000093796	918	0	16.38	0.001	2.01	10.973	Up	1.2442e-05	8.79631e-05	-	-	GO:0005515//protein binding	GO:0023052//signaling
zgc:174917	ENSDARG00000073820	1408	0	25	0.001	1.96	10.9366	Up	2.18122e-08	2.16353e-07	-	-	-	-
si:ch211-158d24.4	ENSDARG00000093048	923.38	0	16	0.001	1.96	10.9366	Up	1.2442e-05	8.80237e-05	K05478|1|4e-07|56.2|tgu:100231136|tumor necrosis factor ligand superfamily member 15	-	-	-
si:ch1073-358c10.1	ENSDARG00000055270	1212	0	21	0.001	1.92	10.9069	Up	3.66162e-07	3.19413e-06	K07304|1|1e-85|315|dre:503993|peptide-methionine (S)-S-oxide reductase [EC:1.8.4.11]	-	GO:0016671//oxidoreductase activity, acting on a sulfur group of donors, disulfide as acceptor	GO:0043170
si:ch73-106l15.4	ENSDARG00000089312	893.23	0	15	0.001	1.9	10.8918	Up	2.51846e-05	0.000169425	-	-	-	-
si:dkey-30j10.5	ENSDARG00000093186	2065	0	36	0.001	1.89	10.8842	Up	9.33302e-12	1.23352e-10	-	-	-	-
CR318620.1	ENSDARG00000086185	1509	0	25.25	0.001	1.84	10.8455	Up	2.18122e-08	2.16145e-07	K05642|1|1e-63|244|dre:100006090|ATP-binding cassette, subfamily A (ABC1), member 2;K12477|2|9e-09|62.4|dre:569546|EH domain-containing protein 4	-	-	-
ALOX5	ENSDARG00000043085	2031	0	34.48	0.001	1.84	10.8455	Up	3.82392e-11	4.81551e-10	K00461|1|0.0|815|dre:567204|arachidonate 5-lipoxygenase [EC:1.13.11.34]	-	GO:0016702//oxidoreductase activity, acting on single donors with incorporation of molecular oxygen, incorporation of two atoms of oxygen;GO:0046914//transition metal ion binding	GO:0006690//icosanoid metabolic process
rgra	ENSDARG00000054890	1197	0	19	0.001	1.76	10.7814	Up	1.50024e-06	1.20441e-05	K04254|1|2e-173|608|dre:550575|retinal G protein coupled receptor	GO:0016021//integral to membrane	GO:0004888//transmembrane signaling receptor activity	GO:0006464//cellular protein modification process;GO:0007166//cell surface receptor signaling pathway;GO:0050953//sensory perception of light stimulus
dnah5	ENSDARG00000087373	4743.15	0	67	0.001	1.51	10.5603	Up	2.99554e-21	6.5494e-20	K10408|1|5e-31|134|phu:Phum_PHUM402310|dynein heavy chain, axonemal	GO:0005930//axoneme;GO:0030286//dynein complex	GO:0003774//motor activity;GO:0032559	GO:0007017//microtubule-based process;GO:0048870//cell motility
si:ch211-238e22.5	ENSDARG00000094723	1337	0	17.4	0.001	1.44	10.4919	Up	6.14678e-06	4.5393e-05	-	-	-	-
zgc:173620	ENSDARG00000088961	1041	0	13.3	0.001	1.43	10.4818	Up	0.000103186	0.000617735	K09228|1|1e-85|317|dre:796272|KRAB domain-containing zinc finger protein	GO:0044464//cell part	GO:0046914//transition metal ion binding	-
ptgir	ENSDARG00000038278	1926	0	23	0.001	1.3	10.3443	Up	8.9369e-08	8.33732e-07	K04263|1|0.0|695|dre:561406|prostacyclin receptor	-	-	-
PLEKHS1	ENSDARG00000090526	1782.9	0	21	0.001	1.29	10.3332	Up	3.66162e-07	3.19548e-06	-	-	-	-
b3gnt7	ENSDARG00000038489	2258	0	26	0.001	1.25	10.2877	Up	1.0776e-08	1.09583e-07	K09664|1|4e-32|136|dre:286748|beta-1,3-N-acetylglucosaminyltransferase 7 [EC:2.4.1.-]	GO:0031224//intrinsic to membrane;GO:0043231//intracellular membrane-bounded organelle	GO:0016758//transferase activity, transferring hexosyl groups	GO:0006464//cellular protein modification process
SCYL1	ENSDARG00000009017	3217	0	35.7	0.001	1.19	10.2167	Up	1.88915e-11	2.44187e-10	K08876|1|0.0|1431|dre:100329924|SCY1-like	GO:0030120//vesicle coat;GO:0044431//Golgi apparatus part	GO:0004672//protein kinase activity;GO:0005488//binding	GO:0048193//Golgi vesicle transport
phgdh	ENSDARG00000001873	2374	0	25	0.001	1.14	10.1548	Up	2.18122e-08	2.16249e-07	K00058|1|0.0|1003|dre:321928|D-3-phosphoglycerate dehydrogenase [EC:1.1.1.95]	-	GO:0005488//binding;GO:0016616//oxidoreductase activity, acting on the CH-OH group of donors, NAD or NADP as acceptor	GO:0006563//L-serine metabolic process;GO:0007417//central nervous system development;GO:0022008//neurogenesis
gfpt2	ENSDARG00000044094	2175	0	22	0.001	1.1	10.1033	Up	1.80897e-07	1.63061e-06	K00820|1|0.0|1067|oaa:100073861|glucosamine--fructose-6-phosphate aminotransferase (isomerizing) [EC:2.6.1.16]	GO:0044444//cytoplasmic part	GO:0008483//transaminase activity;GO:0030246//carbohydrate binding	GO:0006000//fructose metabolic process;GO:0006045//N-acetylglucosamine biosynthetic process;GO:0006487//protein N-linked glycosylation;GO:0009064//glutamine family amino acid metabolic process;GO:0015980//energy derivation by oxidation of organic compounds
nox1	ENSDARG00000087574	1731	0	16.94	0.001	1.07	10.0634	Up	1.2442e-05	8.8054e-05	K08008|1|0.0|696|mmu:13058|NADPH oxidase	GO:0005783//endoplasmic reticulum;GO:0005887//integral to plasma membrane;GO:0043005//neuron projection;GO:0044297//cell body	GO:0005506//iron ion binding;GO:0046983//protein dimerization activity;GO:0050662//coenzyme binding;GO:0050664//oxidoreductase activity, acting on NAD(P)H, oxygen as acceptor	GO:0006801//superoxide metabolic process;GO:0006810//transport;GO:0006952//defense response;GO:0031667//response to nutrient levels;GO:0042221//response to chemical stimulus;GO:0042743//hydrogen peroxide metabolic process
yars2	ENSDARG00000087823	1754	0	17	0.001	1.06	10.0498	Up	6.14678e-06	4.54093e-05	K01866|1|0.0|918|dre:100534736|tyrosyl-tRNA synthetase [EC:6.1.1.1]	GO:0044429//mitochondrial part	GO:0004812//aminoacyl-tRNA ligase activity;GO:0032559	GO:0006418//tRNA aminoacylation for protein translation
si:ch1073-66l23.1	ENSDARG00000097702	1432	0	13.21	0.001	1.02	9.99435	Up	0.000103186	0.000618455	K06727|1|7e-06|52.8|pon:100444053|Fc receptor-like protein 5	GO:0044464//cell part	-	-
rgs8	ENSDARG00000070037	1467	0	13	0.001	0.97	9.92184	Up	0.000103186	0.000617915	K07524|1|4e-39|163|dre:445235|regulator of G-protein signalling 3	GO:0016020//membrane;GO:0044424//intracellular part	GO:0008047//enzyme activator activity;GO:0060089	GO:0007165//signal transduction
si:ch73-168d20.1	ENSDARG00000039900	4205	0	38	0.001	0.97	9.92184	Up	2.2779e-12	3.12519e-11	K12800|1|0.0|801|dre:561595|NACHT, LRR and PYD domains-containing protein 3	-	-	-
si:dkey-7i4.24	ENSDARG00000096906	1564	1	955	0.07	66.97	9.90194	Up	1.65106e-290	3.60985e-288	-	-	-	-
ppm1e	ENSDARG00000026499	2028	0	16	0.001	0.86	9.74819	Up	1.2442e-05	8.79934e-05	K01090|1|0.0|1152|dre:553417|protein phosphatase [EC:3.1.3.16]	GO:0031981//nuclear lumen;GO:0043234//protein complex	GO:0004721//phosphoprotein phosphatase activity;GO:0016772//transferase activity, transferring phosphorus-containing groups;GO:0043169//cation binding	GO:0006464//cellular protein modification process;GO:0006796//phosphate-containing compound metabolic process
tgm5l	ENSDARG00000074155	2271	0	17	0.001	0.81	9.66178	Up	6.14678e-06	4.53767e-05	K05622|1|8e-122|438|mcc:712605|transglutaminase 5 [EC:2.3.2.13]	-	-	-
si:ch73-344o19.1	ENSDARG00000096791	2156	0	16	0.001	0.8	9.64386	Up	1.2442e-05	8.79329e-05	K10955|1|1e-06|55.8|tgu:100220116|intestinal mucin-2	-	-	-
slc12a10.1	ENSDARG00000013743	3102	0	22.69	0.001	0.79	9.62571	Up	1.80897e-07	1.63132e-06	K14426|1|0.0|1129|bta:404171|solute carrier family 12 (sodium/chloride transporter), member 3	GO:0016020//membrane	GO:0005215//transporter activity	GO:0006811//ion transport
itih5	ENSDARG00000045517	3211	0	21	0.001	0.7	9.45121	Up	3.66162e-07	3.19684e-06	K05316|1|1e-06|57.0|aga:AgaP_AGAP009598|voltage-dependent calcium channel alpha-2/delta, invertebrate;K04858|2|8e-06|53.9|cin:100186976|voltage-dependent calcium channel alpha-2/delta-1	-	-	-
CT573356.3	ENSDARG00000091570	2247	0	14	0.001	0.67	9.38802	Up	5.09774e-05	0.00032386	K05698|1|2e-22|108|gga:395330|protein tyrosine phosphatase, receptor type, J [EC:3.1.3.48]	-	-	GO:0050794//regulation of cellular process
iqcb1	ENSDARG00000058525	2579	0	15	0.001	0.63	9.29921	Up	2.51846e-05	0.00016937	-	GO:0031513//nonmotile primary cilium	GO:0005515//protein binding	GO:0001822//kidney development;GO:0043954//cellular component maintenance;GO:0045596//negative regulation of cell differentiation
myh11b	ENSDARG00000006281	6018.06	0	34	0.001	0.6	9.22882	Up	3.82392e-11	4.81847e-10	K10352|1|0.0|2662|dre:554168|myosin heavy chain	GO:0016460//myosin II complex;GO:0043292//contractile fiber;GO:0048770	GO:0005198//structural molecule activity;GO:0008092//cytoskeletal protein binding;GO:0017111//nucleoside-triphosphatase activity;GO:0032559	GO:0006935//chemotaxis;GO:0006936//muscle contraction;GO:0014866//skeletal myofibril assembly;GO:0030856//regulation of epithelial cell differentiation;GO:0048747//muscle fiber development;GO:0085029//extracellular matrix assembly
usp43a	ENSDARG00000060632	3537.9	0	19	0.001	0.58	9.17991	Up	1.50024e-06	1.20394e-05	K11856|1|0.0|2138|dre:563983|ubiquitin carboxyl-terminal hydrolase 43 [EC:3.1.2.15]	-	-	-
nptx1l	ENSDARG00000074671	2564	0	13	0.001	0.55	9.10329	Up	0.000103186	0.000618636	K11453|1|8e-89|329|gga:427902|chromobox protein 6	GO:0031982//vesicle	GO:0043169//cation binding	GO:0007409//axonogenesis
ndst2a	ENSDARG00000060678	3669	0	18	0.001	0.53	9.04985	Up	3.03672e-06	2.33573e-05	K02577|1|0.0|1311|dre:793524|heparan sulfate N-deacetylase/N-sulfotransferase NDST2 [EC:3.1.1.- 2.8.2.-]	GO:0031224//intrinsic to membrane;GO:0043231//intracellular membrane-bounded organelle	GO:0034483//heparan sulfate sulfotransferase activity	GO:0006023;GO:0030166//proteoglycan biosynthetic process
st3gal1l	ENSDARG00000079310	3484	0	17	0.001	0.52	9.02237	Up	6.14678e-06	4.53278e-05	K00780|1|4e-73|275|xtr:100329190|beta-galactoside alpha-2,3-sialyltransferase (sialyltransferase 4A) [EC:2.4.99.4]	GO:0005794//Golgi apparatus;GO:0016020//membrane	GO:0016757//transferase activity, transferring glycosyl groups	-
kif5c	ENSDARG00000076027	3304	0	14	0.001	0.45	8.81378	Up	5.09774e-05	0.00032376	K10396|1|0.0|1818|dre:565563|kinesin family member 5	GO:0005875//microtubule associated complex;GO:0042995//cell projection	GO:0003774//motor activity;GO:0005102//receptor binding;GO:0032559	GO:0007017//microtubule-based process;GO:0007411//axon guidance
si:ch211-208f21.3	ENSDARG00000077220	3480	0	14.51	0.001	0.45	8.81378	Up	5.09774e-05	0.00032366	K12800|1|0.0|736|dre:561595|NACHT, LRR and PYD domains-containing protein 3	-	-	-
si:dkeyp-72e1.9	ENSDARG00000088061	6098	0	23	0.001	0.4	8.64386	Up	8.9369e-08	8.33354e-07	K15302|1|3e-105|385|gga:417393|syntaxin-binding protein 4	-	-	-
eya2	ENSDARG00000018984	3512	0	13	0.001	0.4	8.64386	Up	0.000103186	0.000618275	K01104|1|9e-17|87.0|xtr:100037919|protein-tyrosine phosphatase [EC:3.1.3.48]	GO:0044424//intracellular part	GO:0004721//phosphoprotein phosphatase activity;GO:0046872//metal ion binding	GO:0001708//cell fate specification;GO:0006325//chromatin organization;GO:0006470//protein dephosphorylation;GO:0032501//multicellular organismal process
thbs2a	ENSDARG00000092466	3799.6	0	13	0.001	0.37	8.53138	Up	0.000103186	0.000618095	K04659|1|0.0|2315|dre:100535241|thrombospondin	-	GO:0005539//glycosaminoglycan binding;GO:0046872//metal ion binding	GO:0009987//cellular process
col8a1b	ENSDARG00000003533	2945	3	718	0.11	26.24	7.89812	Up	1.05141e-213	1.57727e-211	K07296|1|3e-23|111|acs:100568236|adiponectin	GO:0005598	-	GO:0007155//cell adhesion;GO:0009653//anatomical structure morphogenesis;GO:0048731
slc26a3	ENSDARG00000007371	1975.24	2	237	0.09	13.05	7.17991	Up	1.92512e-69	1.13367e-67	K14078|1|0.0|799|dre:563896|solute carrier family 26 (chloride anion exchanger), member 3	GO:0031224//intrinsic to membrane	GO:0015081//sodium ion transmembrane transporter activity;GO:0015291//secondary active transmembrane transporter activity	GO:0006970//response to osmotic stress;GO:0015698//inorganic anion transport;GO:0050801//ion homeostasis
esm1	ENSDARG00000060189	1395	13.29	1818.93	1.02	143.71	7.13845	Up	0	0	K08786|1|8e-07|55.8|rno:306564|HtrA serine peptidase 4 [EC:3.4.21.-];K08784|2|1e-06|55.1|acs:100564246|HtrA serine peptidase 1 [EC:3.4.21.-];K08785|5|5e-06|53.1|acs:100560592|HtrA serine peptidase 3 [EC:3.4.21.-]	-	-	GO:0016049//cell growth
tlr18	ENSDARG00000040249	2777	2	243	0.08	9.43	6.88111	Up	2.94038e-71	1.76698e-69	K10159|1|1e-79|298|mdo:100024558|toll-like receptor 2	-	-	-
tmem243a	ENSDARG00000042214	951.08	1	105	0.12	12.43	6.69465	Up	3.7729e-31	1.14705e-29	-	-	-	-
smtna	ENSDARG00000074652	1299.14	1	60	0.05	5.11	6.67525	Up	1.32886e-17	2.52409e-16	K05699|1|1e-21|105|spu:592971|actinin alpha	-	-	-
unc119b	ENSDARG00000044362	2239	8	792	0.38	38.32	6.65595	Up	4.96068e-227	8.09142e-225	-	-	-	-
si:ch211-113g11.6	ENSDARG00000070442	8240	2	217	0.03	2.8	6.54432	Up	2.1573e-63	1.19829e-61	K06529|1|3e-107|392|acs:100561479|semaphorin 7	GO:0044464//cell part	-	GO:0006952//defense response;GO:0007165//signal transduction;GO:0032501//multicellular organismal process;GO:0048518;GO:0048522//positive regulation of cellular process;GO:0048583;GO:0051239
scospondin	ENSDARG00000067859	12780.1	1	102	0.01	0.85	6.40939	Up	3.04206e-30	8.86814e-29	K03900|1|1e-102|373|xtr:100492314|von Willebrand factor	-	-	-
slc13a2	ENSDARG00000053853	2595	3	216	0.12	8.98	6.22561	Up	1.61282e-61	8.56502e-60	K14445|1|0.0|1051|dre:406537|solute carrier family 13 (sodium-dependent dicarboxylate transporter), member 2/3/5	GO:0016020//membrane	GO:0015293//symporter activity	GO:0006814//sodium ion transport;GO:0055085//transmembrane transport
BX571811.2	ENSDARG00000095082	1041	9	593.56	0.94	63.83	6.08543	Up	1.48938e-165	1.70054e-163	-	-	GO:0005515//protein binding	GO:0023052//signaling
reep5	ENSDARG00000091537	1076	1.43	90.93	0.14	9.44	6.07529	Up	1.27459e-26	3.39758e-25	K15601|1|8e-17|88.6|cfa:474695|lysine-specific demethylase 3 [EC:1.14.11.-]	-	-	-
mpx	ENSDARG00000019521	3124.89	82	4841	2.7	166.52	5.94659	Up	0	0	K10788|1|5e-143|508|dre:337514|eosinophil peroxidase [EC:1.11.1.7];K10789|4|3e-82|306|ecb:100070920|myeloperoxidase [EC:1.11.1.7]	GO:0044424//intracellular part	GO:0003824//catalytic activity;GO:0005506//iron ion binding;GO:0016209//antioxidant activity	GO:0006950//response to stress;GO:0008152//metabolic process;GO:0051707//response to other organism
CABZ01076533.1	ENSDARG00000027399	1445.42	1	64.85	0.09	4.94	5.77844	Up	8.41878e-19	1.68968e-17	K06560|1|4e-15|83.2|mdo:100026773|mannose receptor, C type	-	-	-
chn1	ENSDARG00000032493	756	1	51	0.15	7.73	5.68743	Up	6.49674e-15	1.07074e-13	K04450|1|9e-135|479|ptr:739083|activating transcription factor 2;K02649|2|2e-38|159|bfo:BRAFLDRAFT_91712|phosphoinositide-3-kinase, regulatory subunit;K10360|3|4e-37|155|tca:656579|myosin IX	GO:0044444//cytoplasmic part	GO:0004872//receptor activity;GO:0005100//Rho GTPase activator activity;GO:0030674//protein binding, bridging;GO:0043169//cation binding	GO:0009966//regulation of signal transduction;GO:0035556//intracellular signal transduction;GO:0043087//regulation of GTPase activity
pltp	ENSDARG00000035768	1824	37	1786	2.16	106.77	5.62733	Up	0	0	K08761|1|0.0|924|dre:445125|phospholipid transfer protein	-	-	GO:0006629//lipid metabolic process;GO:0051234//establishment of localization
rab3db	ENSDARG00000043607	1647	1	44	0.06	2.92	5.60486	Up	7.87184e-13	1.1274e-11	K07884|1|3e-97|356|dre:567288|Ras-related protein Rab-3D	-	GO:0003824//catalytic activity;GO:0032561//guanyl ribonucleotide binding	GO:0006810//transport;GO:0035556//intracellular signal transduction
CU462878.1	ENSDARG00000090072	4263	3	127	0.07	3.19	5.51006	Up	6.13456e-35	2.07364e-33	-	-	-	-
hbae3	ENSDARG00000079305	564	1	51	0.24	10.68	5.47573	Up	6.49674e-15	1.07246e-13	K13826|1|9e-32|135|dre:497166|hemoglobin subunit zeta;K13822|3|6e-26|116|aml:100472013|hemoglobin subunit alpha	GO:0043234//protein complex	GO:0005506//iron ion binding;GO:0022892	GO:0015669//gas transport
si:ch211-264e16.2	ENSDARG00000094415	4101	1	51	0.03	1.33	5.47032	Up	6.49674e-15	1.0716e-13	K00698|1|4e-178|626|bfo:BRAFLDRAFT_84722|chitin synthase [EC:2.4.1.16]	-	-	-
tnfrsf11b	ENSDARG00000034243	2330	1	44	0.05	2.04	5.3505	Up	7.87184e-13	1.12819e-11	K05148|1|7e-174|611|dre:407674|tumor necrosis factor receptor superfamily member 11B;K05143|2|3e-37|157|xtr:100145799|tumor necrosis factor receptor superfamily member 6B	GO:0031012//extracellular matrix	-	GO:0010038//response to metal ion;GO:0031667//response to nutrient levels;GO:0032845;GO:0042475//odontogenesis of dentin-containing tooth;GO:0043062//extracellular structure organization;GO:0048545//response to steroid hormone stimulus;GO:0051239
CABZ01079192.1	ENSDARG00000075118	5430	10	391	0.19	7.67	5.33516	Up	5.48536e-104	4.43839e-102	K12047|1|0.0|2477|dre:100148922|maltase-glucoamylase [EC:3.2.1.20 3.2.1.3]	GO:0016020//membrane	GO:0015926//glucosidase activity	GO:0005982//starch metabolic process;GO:0007586//digestion
RAI1	ENSDARG00000076679	5811	2	81	0.04	1.48	5.20945	Up	1.41206e-22	3.23891e-21	K14721|1|7e-09|65.1|phu:Phum_PHUM540970|DNA-directed RNA polymerase III subunit RPC5;K14437|2|1e-07|60.8|dwi:Dwil_GK18181|chromodomain-helicase-DNA-binding protein 7 [EC:3.6.4.12];K04574|3|1e-06|57.8|gga:417020|neurofilament heavy polypeptide;K14572|4|1e-06|57.4|mmu:100019|midasin;K00624|5|3e-06|56.2|dpe:Dper_GL24737|carnitine O-acetyltransferase [EC:2.3.1.7]	-	-	-
npnt	ENSDARG00000018721	1423.18	1	18	0.04	1.39	5.11894	Up	3.22298e-05	0.000212235	K06824|1|1e-14|79.7|dre:563273|nephronectin	GO:0005578//proteinaceous extracellular matrix;GO:0044464//cell part	GO:0005102//receptor binding;GO:0046872//metal ion binding	GO:0007179//transforming growth factor beta receptor signaling pathway;GO:0010810//regulation of cell-substrate adhesion;GO:0031589//cell-substrate adhesion;GO:0043062//extracellular structure organization;GO:0048754//branching morphogenesis of an epithelial tube;GO:0048869//cellular developmental process
zgc:123295	ENSDARG00000056324	1453	1	32	0.07	2.42	5.11151	Up	2.77264e-09	2.97097e-08	K01312|1|7e-21|100|dre:571079|trypsin [EC:3.4.21.4];K09632|2|4e-14|77.8|tgu:100225151|chymotrypsin-like protease [EC:3.4.21.-];K09628|3|4e-14|77.8|bta:521465|protease, serine 27 [EC:3.4.21.-]	-	GO:0001871;GO:0003824//catalytic activity;GO:0004175//endopeptidase activity;GO:0004888//transmembrane signaling receptor activity	GO:0002376//immune system process;GO:0019538//protein metabolic process
calca	ENSDARG00000056590	809.97	7	199	0.82	28	5.09366	Up	2.89048e-51	1.29989e-49	K12332|1|2e-46|186|mgp:100546451|calcitonin	-	GO:0001664//G-protein coupled receptor binding;GO:0005102//receptor binding	GO:0003006//developmental process involved in reproduction;GO:0007204//elevation of cytosolic calcium ion concentration;GO:0045762//positive regulation of adenylate cyclase activity;GO:0050880//regulation of blood vessel size
PTGR1	ENSDARG00000087017	1184	1	31	0.09	2.91	5.01495	Up	5.45178e-09	5.71658e-08	K13948|1|2e-118|426|dre:494108|rostaglandin reductase 1 [EC:1.3.1.74 1.3.1.48]	-	GO:0003824//catalytic activity;GO:0046914//transition metal ion binding	GO:0008152//metabolic process
zgc:136872	ENSDARG00000008553	2498.98	4	125	0.17	5.4	4.98935	Up	3.9777e-33	1.27535e-31	K01367|1|0.0|668|dre:553353|calpain-1 [EC:3.4.22.52];K08573|2|7e-141|502|mmu:12335|calpain-3 [EC:3.4.22.54];K13442|3|2e-137|490|tgu:100232506|calpain-14 [EC:3.4.22.-]	GO:0044464//cell part	GO:0004197//cysteine-type endopeptidase activity;GO:0046872//metal ion binding	GO:0010927;GO:0019538//protein metabolic process;GO:0031032//actomyosin structure organization
si:dkey-220k22.3	ENSDARG00000094693	1100	14	420	1.38	42.6	4.94811	Up	1.41624e-107	1.18802e-105	-	-	-	-
STARD10	ENSDARG00000097718	500	2	60	0.47	14.39	4.93626	Up	2.15178e-16	3.86906e-15	-	-	-	-
loxl2a	ENSDARG00000044010	2214	22.3	657.08	1.06	32.16	4.92313	Up	2.5894e-167	3.00663e-165	K00280|1|0.0|1524|dre:565508|lysyl oxidase-like protein 2/3/4 [EC:1.4.3.-]	GO:0044464//cell part	GO:0004888//transmembrane signaling receptor activity;GO:0016638//oxidoreductase activity, acting on the CH-NH2 group of donors;GO:0046914//transition metal ion binding	GO:0008152//metabolic process
trim35-1	ENSDARG00000052037	3397	1.05	28.78	0.03	0.91	4.92283	Up	4.12214e-08	3.97738e-07	K12012|1|2e-64|248|dre:561314|tripartite motif-containing protein 35;K12015|5|4e-42|174|xla:397856|tripartite motif-containing protein 39	GO:0044464//cell part	GO:0046914//transition metal ion binding	-
slc52a3	ENSDARG00000042737	1966	2	60	0.11	3.32	4.91561	Up	2.15178e-16	3.87245e-15	K14620|1|0.0|850|dre:678609|riboflavin transporter 2	GO:0031224//intrinsic to membrane	-	GO:0051234//establishment of localization
cfl1l	ENSDARG00000012972	1098	3	89	0.3	9.05	4.91488	Up	9.52126e-24	2.27801e-22	K05765|1|1e-87|323|dre:406738|cofilin	GO:0043231//intracellular membrane-bounded organelle	GO:0005488//binding	-
si:ch211-267e7.3	ENSDARG00000075487	3731	1	31	0.03	0.89	4.89077	Up	5.45178e-09	5.71367e-08	K08630|1|7e-49|197|acs:100566040|a disintegrin and metalloproteinase with thrombospondin motifs 16 [EC:3.4.24.-];K08632|4|7e-49|197|mdo:100014389|a disintegrin and metalloproteinase with thrombospondin motifs 18 [EC:3.4.24.-]	-	-	-
lad1	ENSDARG00000022698	2125	2	58	0.1	2.96	4.88753	Up	8.2697e-16	1.44646e-14	-	-	-	-
zgc:193690	ENSDARG00000044325	1912.82	1	31	0.06	1.76	4.87447	Up	5.45178e-09	5.7195e-08	K01529|1|5e-65|247|hsa:55308|[EC:3.6.1.-];K13025|4|6e-18|90.9|api:100160275|ATP-dependent RNA helicase [EC:3.6.4.13]	GO:0005635//nuclear envelope	GO:0003676//nucleic acid binding;GO:0032559;GO:0042623//ATPase activity, coupled	GO:0006405//RNA export from nucleus
SLC44A4	ENSDARG00000027875	2163	1	27	0.05	1.35	4.75489	Up	8.07448e-08	7.56366e-07	K15377|1|0.0|1004|dre:393385|solute carrier family 44 (choline transporter-like protein), member 2/4/5	GO:0044464//cell part	-	-
si:dkeyp-68b7.5	ENSDARG00000079930	2138.23	2.26	36.48	0.07	1.85	4.72403	Up	1.86371e-09	2.02447e-08	K09229|1|2e-27|125|bta:514947|KRAB and SCAN domains-containing zinc finger protein	-	-	-
nhsa	ENSDARG00000070227	6933	1	17	0.01	0.26	4.70044	Up	6.2128e-05	0.000388692	K05753|1|4e-08|62.8|dre:100001221|WAS protein family, member 1;K05748|3|3e-07|60.1|xtr:100125121|WAS protein family, member 2;K06220|4|3e-07|59.7|aag:AaeL_AAEL012519|WAS protein family	-	-	-
fip1l1a	ENSDARG00000043328	1445.33	1	27	0.08	2.06	4.6865	Up	8.07448e-08	7.56711e-07	K14405|1|1e-56|219|dre:561900|pre-mRNA 3'-end-processing factor FIP1	-	-	-
si:ch211-197g15.7	ENSDARG00000071355	1622	2	49	0.13	3.31	4.67025	Up	3.43766e-13	5.05009e-12	-	-	-	-
cldn15la	ENSDARG00000016081	933	4	99	0.47	11.96	4.66941	Up	1.48834e-25	3.7998e-24	K06087|1|8e-108|390|dre:81591|claudin	GO:0031224//intrinsic to membrane;GO:0043296//apical junction complex	-	-
zgc:123284	ENSDARG00000070948	1234	1	25	0.09	2.25	4.64386	Up	3.08754e-07	2.7106e-06	K11512|1|1e-21|104|mgp:100540446|centromere protein T;K00079|2|4e-14|79.7|xla:734804|carbonyl reductase 1 [EC:1.1.1.184 1.1.1.189 1.1.1.197]	-	GO:0003824//catalytic activity	GO:0008152//metabolic process
irg1l	ENSDARG00000062788	1989.92	59	1384	3.1	75.62	4.60843	Up	0	0	-	-	GO:0016836//hydro-lyase activity	-
trim2a	ENSDARG00000031817	3089	1	21	0.03	0.73	4.60486	Up	4.44202e-06	3.35141e-05	K11997|1|0.0|1424|dre:100003782|tripartite motif-containing protein 2/3	GO:0044424//intracellular part	GO:0046914//transition metal ion binding	-
atp6v0cb	ENSDARG00000036577	1751	1	23	0.06	1.43	4.57491	Up	1.17459e-06	9.59088e-06	K02155|1|3e-63|243|dre:325402|V-type H+-transporting ATPase 16kDa proteolipid subunit [EC:3.6.3.14]	-	-	-
ensembl	ENSDARG00000041884	669	3	70	0.51	12.13	4.57194	Up	3.15954e-18	6.22578e-17	K01067|1|3e-07|55.8|rno:170570|acetyl-CoA hydrolase [EC:3.1.2.1]	GO:0042995//cell projection	-	-
si:ch211-217k17.9	ENSDARG00000093494	1315	1	22	0.08	1.85	4.53138	Up	2.28604e-06	1.7837e-05	-	-	-	-
vipr1b	ENSDARG00000059058	1741	1	22	0.06	1.38	4.52356	Up	2.28604e-06	1.78438e-05	K04589|1|0.0|847|dre:503868|vasoactive intestinal peptide receptor 1	GO:0031224//intrinsic to membrane	GO:0004930//G-protein coupled receptor activity	GO:0007187//G-protein coupled receptor signaling pathway, coupled to cyclic nucleotide second messenger
ensembl_havana	ENSDARG00000060622	2899	20	445	0.72	16.53	4.52095	Up	4.17092e-108	3.5276e-106	K12625|1|3e-12|75.1|mdo:100026239|U6 snRNA-associated Sm-like protein LSm6;K07756|2|2e-07|59.3|bfo:BRAFLDRAFT_123507|inositol-hexakisphosphate kinase [EC:2.7.4.21]	-	GO:0016723//oxidoreductase activity, oxidizing metal ions, NAD or NADP as acceptor	-
CDC42EP1	ENSDARG00000077792	885.95	1	23	0.13	2.94	4.49923	Up	1.17459e-06	9.58708e-06	K12473|1|3e-06|53.1|dre:387529|low-density lipoprotein receptor	GO:0044464//cell part	-	-
cidea	ENSDARG00000061267	831	9	198	1.2	27.1	4.49719	Up	8.74344e-49	3.74365e-47	K02310|1|9e-09|61.2|dre:436904|DNA fragmentation factor, 45 kD, alpha subunit	GO:0031967;GO:0043231//intracellular membrane-bounded organelle;GO:0044444//cytoplasmic part	GO:0042802//identical protein binding	GO:0000737//DNA catabolic process, endonucleolytic;GO:0001818//negative regulation of cytokine production;GO:0006915//apoptotic process;GO:0007179//transforming growth factor beta receptor signaling pathway;GO:0009895;GO:0010884//positive regulation of lipid storage;GO:0048871//multicellular organismal homeostasis;GO:0050707//regulation of cytokine secretion
ptgis	ENSDARG00000060094	1648	1	20	0.06	1.33	4.47032	Up	8.61632e-06	6.2441e-05	K01831|1|5e-49|194|dre:559148|cytochrome P450, family 8, subfamily A (Prostacyclin synthase) [EC:5.3.99.4];K07431|3|2e-22|106|xtr:100488168|cytochrome P450, family 8, subfamily B (sterol 12-alpha-hydroxylase) [EC:1.14.13.95]	-	GO:0005506//iron ion binding;GO:0016491//oxidoreductase activity;GO:0016853//isomerase activity	GO:0008152//metabolic process
zgc:195195	ENSDARG00000093754	630	2	43	0.36	7.96	4.4667	Up	1.85496e-11	2.39919e-10	K14625|1|3e-11|68.6|dre:563152|C-C motif chemokine 20	GO:0044421//extracellular region part	GO:0005125//cytokine activity	GO:0002376//immune system process
sb:cb252	ENSDARG00000058206	847	45	957	5.88	128.31	4.44767	Up	1.4832e-228	2.45828e-226	-	-	-	-
phlda2	ENSDARG00000042874	920	3	64	0.36	7.85	4.44662	Up	1.68637e-16	3.06168e-15	K10371|1|8e-22|104|gga:421161|troponin I, slow skeletal muscle	GO:0044424//intracellular part	-	GO:0009653//anatomical structure morphogenesis;GO:0012501//programmed cell death
angptl2b	ENSDARG00000068369	3472	60	1270	1.81	39.24	4.43826	Up	1.89463e-302	4.32649e-300	K10104|1|3e-53|211|acs:100552831|ficolin;K03903|4|6e-52|207|pon:100461464|fibrinogen alpha chain	GO:0044421//extracellular region part	GO:0005515//protein binding	GO:0023052//signaling;GO:0032501//multicellular organismal process
daam2	ENSDARG00000028393	3191.38	2	51	0.08	1.72	4.42626	Up	9.04162e-14	1.37954e-12	K04512|1|0.0|869|dre:798465|dishevelled associated activator of morphogenesis	-	-	-
CU463157.1	ENSDARG00000056845	2520.59	12.8	233.93	0.48	10.02	4.3837	Up	1.00957e-55	4.87059e-54	K04004|1|1e-57|224|cfa:478952|complement factor H	-	-	-
galnt13	ENSDARG00000077128	3022.87	8.12	114.36	0.2	4.07	4.34696	Up	5.73816e-26	1.48902e-24	K00710|1|0.0|960|dre:100330695|polypeptide N-acetylgalactosaminyltransferase [EC:2.4.1.41]	GO:0012505//endomembrane system;GO:0031224//intrinsic to membrane;GO:0043231//intracellular membrane-bounded organelle	GO:0008376//acetylgalactosaminyltransferase activity;GO:0030246//carbohydrate binding	GO:0006486//protein glycosylation
si:dkey-283b1.6	ENSDARG00000096426	1802	1	20	0.06	1.21	4.3339	Up	8.61632e-06	6.2463e-05	-	-	-	-
chia.4	ENSDARG00000008541	1878.06	48.83	956.12	2.76	55.46	4.32871	Up	3.63404e-225	5.78967e-223	K01183|1|9e-135|479|dre:337333|chitinase [EC:3.2.1.14]	-	GO:0004553//hydrolase activity, hydrolyzing O-glycosyl compounds;GO:0030247//polysaccharide binding;GO:0043167//ion binding	GO:0006026
rab11al	ENSDARG00000014340	1647	2	39	0.13	2.59	4.31637	Up	2.60138e-10	3.06381e-09	K07904|1|3e-118|426|dre:386994|Ras-related protein Rab-11A	GO:0010008//endosome membrane;GO:0016023//cytoplasmic membrane-bounded vesicle;GO:0032155;GO:0044431//Golgi apparatus part	GO:0000149//SNARE binding;GO:0017111//nucleoside-triphosphatase activity;GO:0032561//guanyl ribonucleotide binding	GO:0006886//intracellular protein transport;GO:0009207;GO:0035556//intracellular signal transduction;GO:0048168//regulation of neuronal synaptic plasticity;GO:0048646//anatomical structure formation involved in morphogenesis;GO:0051049//regulation of transport
KCNN4	ENSDARG00000086091	1052.53	2	46	0.25	4.89	4.28983	Up	2.53452e-12	3.46339e-11	K06279|1|1e-101|371|tgu:100229782|src homology 2 domain-containing transforming protein C;K04944|2|1e-101|370|cfa:490441|potassium intermediate/small conductance calcium-activated channel subfamily N member 3	GO:0016020//membrane	GO:0015269//calcium-activated potassium channel activity	GO:0030001//metal ion transport;GO:0034220//ion transmembrane transport
LAMA3	ENSDARG00000022615	4460	1	16	0.02	0.38	4.24793	Up	0.000119461	0.00070693	K06240|1|1e-119|242|dre:567640|laminin, alpha 3/5	-	-	-
BX571811.1	ENSDARG00000036085	870	6.91	127.44	0.88	16.6	4.23754	Up	1.59448e-31	4.88371e-30	-	-	-	-
zgc:64022	ENSDARG00000070705	1519	2	35	0.14	2.53	4.17564	Up	3.58394e-09	3.82237e-08	K07974|1|4e-28|126|dme:Dmel_CG8519|Ras family, other;K07854|2|2e-26|120|dre:393366|Ras-like, family 12;K07853|3|7e-25|115|dre:393109|Ras-like, family 11, member B;K07855|4|4e-24|113|mgp:100546692|Ras-like, estrogen-regulated, growth inhibitor	GO:0044464//cell part	GO:0017111//nucleoside-triphosphatase activity;GO:0032561//guanyl ribonucleotide binding	GO:0009207;GO:0035556//intracellular signal transduction
unc5b	ENSDARG00000033327	8015.56	2	27	0.02	0.36	4.16993	Up	6.34072e-07	5.34076e-06	K07521|1|0.0|1786|dre:494130|netrin receptor unc-5	GO:0016020//membrane	GO:0004872//receptor activity;GO:0005488//binding	GO:0001525//angiogenesis;GO:0006915//apoptotic process;GO:0006935//chemotaxis;GO:0023052//signaling
smtnl	ENSDARG00000055632	2159	1	17.34	0.05	0.87	4.12102	Up	6.2128e-05	0.000388929	K06115|1|7e-21|103|cfa:487513|spectrin beta	-	GO:0008092//cytoskeletal protein binding	-
SLC39A8	ENSDARG00000056757	1182	3	49.24	0.27	4.63	4.09998	Up	3.13384e-12	4.26252e-11	K14714|1|4e-150|531|dre:100002893|solute carrier family 39 (zinc transporter), member 8	-	-	-
TECPR1	ENSDARG00000074086	3554	1	17	0.03	0.51	4.08746	Up	6.2128e-05	0.000388811	-	-	-	-
s100v1	ENSDARG00000070427	995	4	65	0.44	7.33	4.05824	Up	7.82408e-16	1.36968e-14	-	-	-	-
calml4a	ENSDARG00000075800	522	1	16	0.22	3.66	4.05627	Up	0.000119461	0.000707541	K02183|1|9e-34|142|gga:396523|calmodulin	-	GO:0046872//metal ion binding	-
ankdd1b	ENSDARG00000025866	1540.53	2	28	0.12	1.99	4.05166	Up	3.3411e-07	2.92321e-06	K08803|1|5e-33|142|spu:575268|death-associated protein kinase [EC:2.7.11.1];K15503|5|3e-32|140|aag:AaeL_AAEL014668|serine/threonine-protein phosphatase 6 regulatory ankyrin repeat subunit B	-	-	-
foxo1b	ENSDARG00000061549	2022	4	64	0.21	3.44	4.03395	Up	1.49457e-15	2.57256e-14	K07201|1|0.0|1148|dre:567969|forkhead box protein O1	GO:0044424//intracellular part	GO:0001071//nucleic acid binding transcription factor activity;GO:0003677//DNA binding	GO:0006355//regulation of transcription, DNA-dependent;GO:0007275//multicellular organismal development;GO:0048523//negative regulation of cellular process;GO:0048856//anatomical structure development;GO:0051716//cellular response to stimulus
si:ch211-198c19.3	ENSDARG00000095533	2279.64	2	31	0.09	1.47	4.02975	Up	4.83182e-08	4.62738e-07	-	-	-	-
CABZ01075275.1	ENSDARG00000089198	1780	1	16	0.06	0.98	4.02975	Up	0.000119461	0.000707133	K12800|1|1e-11|72.0|dre:566782|NACHT, LRR and PYD domains-containing protein 3	GO:0044464//cell part	GO:0017111//nucleoside-triphosphatase activity;GO:0032561//guanyl ribonucleotide binding	GO:0006915//apoptotic process
CD22	ENSDARG00000089993	1008	1	16.04	0.11	1.78	4.0163	Up	0.000119461	0.000707337	K06467|1|2e-74|280|dre:100151328|CD22 antigen	-	-	-
CABZ01044297.1	ENSDARG00000074745	2707	1	16	0.04	0.64	4	Up	0.000119461	0.000707745	K08131|1|2e-71|271|ecb:100057208|collagen, type IX, alpha	-	-	-
BX950859.2	ENSDARG00000076952	3492	3	47	0.09	1.44	4	Up	1.14415e-11	1.50157e-10	K15621|1|4e-07|58.5|api:100163315|BAI1-associated protein 3;K02677|2|5e-07|58.2|acs:100559682|classical protein kinase C [EC:2.7.11.13]	-	-	-
tbx2a	ENSDARG00000018025	5470	2	33	0.04	0.64	4	Up	1.31989e-08	1.33234e-07	K10176|1|0.0|904|dre:30253|T-box protein 2	GO:0043231//intracellular membrane-bounded organelle	GO:0003677//DNA binding	GO:0001667//ameboidal cell migration;GO:0003143//embryonic heart tube morphogenesis;GO:0006355//regulation of transcription, DNA-dependent;GO:0007498//mesoderm development;GO:0007568//aging;GO:0008283//cell proliferation;GO:0021536//diencephalon development;GO:0042462//eye photoreceptor cell development;GO:0044057;GO:0048568//embryonic organ development;GO:0048665//neuron fate specification
zbtb20	ENSDARG00000005586	4052	1	18	0.03	0.48	4	Up	3.22298e-05	0.000212167	K10501|1|6e-67|254|aml:100474818|zinc finger and BTB domain-containing protein 20	GO:0031981//nuclear lumen	GO:0003676//nucleic acid binding;GO:0046914//transition metal ion binding	-
cox4i2	ENSDARG00000022509	965	53	816	6.02	95.13	3.98206	Up	8.09766e-181	1.01478e-178	K02263|1|2e-91|336|dre:393776|cytochrome c oxidase subunit 4	GO:0019866//organelle inner membrane;GO:0043231//intracellular membrane-bounded organelle	GO:0015002//heme-copper terminal oxidase activity	GO:0008152//metabolic process
hs3st1l2	ENSDARG00000035578	2082	11	166	0.56	8.66	3.95087	Up	8.88718e-38	3.17651e-36	K01024|1|6e-91|335|dre:557111|[heparan sulfate]-glucosamine 3-sulfotransferase 1 [EC:2.8.2.23]	GO:0005794//Golgi apparatus	GO:0034483//heparan sulfate sulfotransferase activity	-
dok1a	ENSDARG00000078108	1617	2	29	0.13	1.96	3.91427	Up	1.75698e-07	1.58932e-06	K14752|1|6e-27|120|dre:406361|docking protein 1	GO:0044444//cytoplasmic part	-	GO:0007169//transmembrane receptor protein tyrosine kinase signaling pathway
si:dkey-11o1.2	ENSDARG00000095772	811	2.38	35.13	0.33	4.94	3.90397	Up	3.58394e-09	3.82436e-08	K06499|1|2e-17|90.1|cfa:612435|carcinoembryonic antigen-related cell adhesion molecule	-	-	-
agr2	ENSDARG00000070480	1128	6	87	0.58	8.59	3.88853	Up	3.28306e-20	6.90619e-19	K05360|1|7e-16|85.5|ssc:100517534|protein-disulfide reductase (glutathione) [EC:1.8.4.2]	-	-	-
zgc:171310	ENSDARG00000097564	1635	1.3	19.65	0.09	1.32	3.87447	Up	1.66817e-05	0.000114855	K13126|1|1e-10|68.9|cbr:CBG02207|polyadenylate-binding protein	-	-	-
ppargc1a	ENSDARG00000067829	2622	13	184	0.52	7.57	3.86371	Up	5.2197e-41	1.98291e-39	K07202|1|0.0|1118|dre:553418|peroxisome proliferative activated receptor, gamma, coactivator 1, alpha	-	-	-
ccl20	ENSDARG00000094511	869.57	2	31	0.28	4.04	3.85086	Up	4.83182e-08	4.62522e-07	K14625|1|8e-44|177|dre:563152|C-C motif chemokine 20	-	-	-
si:dkey-207l24.2	ENSDARG00000043540	1803.27	1	21.4	0.09	1.29	3.8413	Up	4.44202e-06	3.35018e-05	-	-	-	-
ensembl	ENSDARG00000087520	1728	8.38	117.36	0.52	7.42	3.83484	Up	8.42256e-27	2.25685e-25	K03327|1|0.0|645|dre:555258|multidrug resistance protein, MATE family	-	-	-
SH3D21	ENSDARG00000041190	1145.34	1	22	0.15	2.14	3.83458	Up	2.28604e-06	1.78506e-05	K12470|1|1e-07|57.0|acs:100551600|SH3 domain-containing kinase-binding protein 1;K13738|2|3e-07|55.5|dre:494040|CD2-associated protein	GO:0016020//membrane;GO:0043231//intracellular membrane-bounded organelle;GO:0044444//cytoplasmic part	GO:0005488//binding	GO:0006915//apoptotic process
plcd3b	ENSDARG00000079572	3137	3	41	0.1	1.4	3.80735	Up	5.40788e-10	6.15068e-09	K05857|1|0.0|1488|dre:562569|phosphatidylinositol phospholipase C, delta [EC:3.1.4.11]	GO:0044464//cell part	GO:0004629//phospholipase C activity	GO:0006629//lipid metabolic process;GO:0007165//signal transduction
pdlim3a	ENSDARG00000011023	1504	3	40	0.21	2.92	3.79751	Up	1.02335e-09	1.14118e-08	K08202|1|1e-07|58.5|oaa:100079308|MFS transporter, OCT family, solute carrier family 22 (organic cation transporter), member 4/5;K07520|2|4e-06|53.5|ssc:100522624|actin-binding LIM protein	GO:0005856//cytoskeleton;GO:0031674//I band	GO:0005198//structural molecule activity;GO:0008092//cytoskeletal protein binding;GO:0046914//transition metal ion binding	GO:0014706//striated muscle tissue development;GO:0030036//actin cytoskeleton organization;GO:0048513//organ development
vcla	ENSDARG00000044968	4069	4	53	0.1	1.39	3.79701	Up	1.73525e-12	2.40316e-11	K05700|1|1e-34|100|dre:552980|vinculin	GO:0005856//cytoskeleton;GO:0005911//cell-cell junction;GO:0005913//cell-cell adherens junction;GO:0005924//cell-substrate adherens junction;GO:0019866//organelle inner membrane;GO:0030016//myofibril;GO:0032432//actin filament bundle;GO:0032991//macromolecular complex	GO:0002162//dystroglycan binding;GO:0008092//cytoskeletal protein binding;GO:0017016//Ras GTPase binding;GO:0050839//cell adhesion molecule binding	GO:0001775//cell activation;GO:0003012//muscle system process;GO:0006887//exocytosis;GO:0007043//cell-cell junction assembly;GO:0007599//hemostasis;GO:0016337//cell-cell adhesion;GO:0016477//cell migration;GO:0030031//cell projection assembly;GO:0031032//actomyosin structure organization;GO:0031589//cell-substrate adhesion;GO:0034613//cellular protein localization;GO:0048729//tissue morphogenesis
CU596012.2	ENSDARG00000069841	1091.04	51	666	4.91	68.14	3.79471	Up	4.59394e-141	4.56109e-139	-	-	-	-
il1b	ENSDARG00000005419	1708	2	26	0.12	1.66	3.79008	Up	1.20077e-06	9.77739e-06	K04519|1|4e-141|502|dre:405770|interleukin 1 beta	GO:0044421//extracellular region part	GO:0005126//cytokine receptor binding	GO:0002237//response to molecule of bacterial origin;GO:0002376//immune system process;GO:0006952//defense response;GO:0010035//response to inorganic substance
ankrd37	ENSDARG00000056376	1076	4	53	0.4	5.5	3.78136	Up	1.73525e-12	2.40478e-11	K12166|1|3e-12|73.2|xtr:734146|E3 ubiquitin-protein ligase HACE1 [EC:6.3.2.19]	-	-	-
sort1a	ENSDARG00000029402	1521.16	6	36.21	0.19	2.61	3.77998	Up	1.12215e-06	9.17723e-06	K12388|1|0.0|1536|dre:406511|sortilin	GO:0000139//Golgi membrane;GO:0005634//nucleus;GO:0005768//endosome;GO:0030135//coated vesicle;GO:0031224//intrinsic to membrane	GO:0004888//transmembrane signaling receptor activity;GO:0005030//neurotrophin receptor activity	GO:0006886//intracellular protein transport;GO:0006892//post-Golgi vesicle-mediated transport;GO:0006917//induction of apoptosis;GO:0006996//organelle organization;GO:0007041//lysosomal transport;GO:0007169//transmembrane receptor protein tyrosine kinase signaling pathway;GO:0007186//G-protein coupled receptor signaling pathway;GO:0010467//gene expression;GO:0015758//glucose transport;GO:0016197/…
si:ch211-243g18.2	ENSDARG00000044261	1554.02	5	61	0.32	4.31	3.75154	Up	7.142e-14	1.09867e-12	K07604|1|4e-19|94.4|dre:436656|type I keratin, acidic	GO:0043234//protein complex	-	-
igsf9a	ENSDARG00000075864	8044	2	30	0.03	0.4	3.73697	Up	9.22198e-08	8.58379e-07	K06755|1|5e-35|150|gga:100858578|roundabout, axon guidance receptor 3;K06255|5|4e-33|144|cfa:403440|heparan sulfate proteoglycan 2 (perlecan)	-	-	-
abcc6a	ENSDARG00000016750	6409	2	24	0.03	0.4	3.73697	Up	4.27604e-06	3.23093e-05	K05665|1|0.0|1660|dre:100002010|ATP-binding cassette, subfamily C (CFTR/MRP), member 1	GO:0016021//integral to membrane;GO:0031981//nuclear lumen	GO:0015405;GO:0017111//nucleoside-triphosphatase activity;GO:0032559	GO:0006691//leukotriene metabolic process;GO:0006810//transport;GO:0009058//biosynthetic process;GO:0009207;GO:0042221//response to chemical stimulus
itga11a	ENSDARG00000036086	4762	5	65	0.11	1.46	3.73039	Up	5.70806e-15	9.46065e-14	K06587|1|0.0|2318|dre:541475|integrin alpha 11	-	-	-
sytl2b	ENSDARG00000075436	6046	2	30	0.04	0.53	3.72792	Up	9.22198e-08	8.58768e-07	K15290|1|6e-21|105|spu:373478|synaptotagmin-1;K01104|3|1e-20|103|mcc:699032|protein-tyrosine phosphatase [EC:3.1.3.48]	GO:0016020//membrane;GO:0030133//transport vesicle	GO:0005515//protein binding;GO:0035091//phosphatidylinositol binding	GO:0006887//exocytosis
camta1a	ENSDARG00000077428	9071.36	2	45	0.04	0.53	3.72792	Up	4.9251e-12	6.62439e-11	K13505|1|1e-20|92.8|ssc:100628225|vesicle-associated membrane protein 3	-	-	-
GRAMD1B	ENSDARG00000074258	2247	4	52	0.19	2.51	3.72362	Up	3.27462e-12	4.45106e-11	-	GO:0031224//intrinsic to membrane	-	-
art4	ENSDARG00000078178	1142	43	548	4.09	53.43	3.70748	Up	1.71716e-115	1.50174e-113	K06716|1|2e-28|127|tgu:100223160|ADP-ribosyltransferase 1 [EC:2.4.2.31];K00775|2|7e-27|122|rno:259167|NAD(P)-arginine ADP-ribosyltransferase [EC:2.4.2.31];K06717|4|1e-26|121|gga:427879|ADP-ribosyltransferase 4 [EC:2.4.2.31]	-	-	-
dennd4a	ENSDARG00000062721	7788.6	19	218	0.23	2.97	3.69076	Up	2.50896e-45	1.02717e-43	K12861|1|5e-06|56.2|gga:419884|pre-mRNA-splicing factor SPF27	-	GO:0005488//binding	-
efemp2b	ENSDARG00000020811	1102.22	13.55	107	0.85	10.83	3.67143	Up	2.66234e-20	5.62347e-19	K06825|1|1e-45|186|ecb:100055741|fibrillin 1	GO:0005578//proteinaceous extracellular matrix;GO:0031012//extracellular matrix;GO:0044464//cell part	GO:0004872//receptor activity;GO:0005198//structural molecule activity;GO:0046872//metal ion binding	GO:0007599//hemostasis;GO:0023052//signaling
zgc:172244	ENSDARG00000039100	1704	8	99	0.5	6.35	3.66676	Up	7.77666e-22	1.73535e-20	-	-	-	-
fam84b	ENSDARG00000032859	1240	2	24	0.17	2.15	3.66073	Up	4.27604e-06	3.23211e-05	-	-	-	-
slc6a14	ENSDARG00000029866	2002	16	197	0.85	10.7	3.654	Up	4.81326e-42	1.86998e-40	K05038|1|0.0|1231|dre:100150665|solute carrier family 6 (neurotransmitter transporter, amino acid) member 5/7/9/14	GO:0005903//brush border;GO:0016021//integral to membrane	GO:0015291//secondary active transmembrane transporter activity	GO:0042221//response to chemical stimulus;GO:0055085//transmembrane transport
nox1	ENSDARG00000070062	3091	4	50.06	0.14	1.74	3.63559	Up	1.16175e-11	1.52175e-10	K08008|1|0.0|704|mmu:13058|NADPH oxidase	GO:0005783//endoplasmic reticulum;GO:0005887//integral to plasma membrane;GO:0043005//neuron projection;GO:0044297//cell body	GO:0005216//ion channel activity;GO:0005506//iron ion binding;GO:0046983//protein dimerization activity;GO:0050662//coenzyme binding;GO:0050664//oxidoreductase activity, acting on NAD(P)H, oxygen as acceptor	GO:0006801//superoxide metabolic process;GO:0006810//transport;GO:0006952//defense response;GO:0031667//response to nutrient levels;GO:0034220//ion transmembrane transport;GO:0042221//response to chemical stimulus;GO:0042743//hydrogen peroxide metabolic process
si:ch73-269m14.4	ENSDARG00000086612	2470.73	9	76	0.27	3.32	3.62015	Up	5.9032e-15	9.77619e-14	K10900|1|2e-32|142|spu:757819|werner syndrome ATP-dependent helicase [EC:3.6.4.12]	-	-	-
epha4b	ENSDARG00000011600	2517.41	14	129	0.45	5.53	3.61928	Up	2.44178e-25	6.21082e-24	K05105|1|0.0|1927|dre:64270|Eph receptor A4 [EC:2.7.10.1]	GO:0016021//integral to membrane;GO:0045202//synapse	GO:0004714//transmembrane receptor protein tyrosine kinase activity;GO:0005102//receptor binding;GO:0032559	GO:0006464//cellular protein modification process;GO:0006935//chemotaxis;GO:0007167//enzyme linked receptor protein signaling pathway;GO:0008344//adult locomotory behavior
C8H1orf194	ENSDARG00000034457	1156	5	60	0.47	5.77	3.61784	Up	1.33951e-13	2.0183e-12	-	-	-	-
tmem176l.4	ENSDARG00000074390	1427.11	31	385	2.42	29.7	3.61738	Up	5.8444e-81	3.89981e-79	-	-	-	-
alox5b.2	ENSDARG00000043089	2330	6	71.31	0.27	3.31	3.6158	Up	8.34982e-16	1.45923e-14	K00461|1|0.0|884|dre:567204|arachidonate 5-lipoxygenase [EC:1.13.11.34]	-	GO:0016702//oxidoreductase activity, acting on single donors with incorporation of molecular oxygen, incorporation of two atoms of oxygen;GO:0046914//transition metal ion binding	GO:0006690//icosanoid metabolic process
inhbb	ENSDARG00000040777	3022	4	48	0.14	1.71	3.6105	Up	4.09952e-11	5.15626e-10	K04667|1|0.0|815|dre:30275|inhibin, beta	GO:0044444//cytoplasmic part	GO:0005102//receptor binding;GO:0042802//identical protein binding	GO:0006915//apoptotic process;GO:0006950//response to stress;GO:0007178//transmembrane receptor protein serine/threonine kinase signaling pathway;GO:0007281//germ cell development;GO:0022602//ovulation cycle process;GO:0031669//cellular response to nutrient levels;GO:0032277//negative regulation of gonadotropin secretion;GO:0032278;GO:0032868//response to insulin stimulus;GO:0032870//cellular res…
slc43a2a	ENSDARG00000036848	2721.1	137	1526	4.96	60.46	3.60757	Up	1.8e-304	4.15658e-302	K08229|1|0.0|898|dre:494042|MFS transporter, LAT3 family, solute carrier family 43, member 2	GO:0031224//intrinsic to membrane	GO:0015171//amino acid transmembrane transporter activity	GO:0006810//transport;GO:0015837//amine transport
GPR113	ENSDARG00000093008	3960	3	36	0.08	0.97	3.59991	Up	1.29118e-08	1.30528e-07	K08458|1|5e-75|284|aml:100464988|G protein-coupled receptor 116;K08456|3|3e-74|281|mdo:100030794|G protein-coupled receptor 113	-	-	-
si:ch211-238e22.4	ENSDARG00000094500	578	6	70.2	1.19	14.3	3.58698	Up	1.56195e-15	2.67957e-14	-	-	-	-
krt5	ENSDARG00000058371	2083.8	2	23	0.1	1.2	3.58496	Up	8.03818e-06	5.84367e-05	K07605|1|6e-138|490|dre:797351|type II keratin, basic	GO:0005882//intermediate filament;GO:0034399//nuclear periphery	-	-
b3gntl1	ENSDARG00000043431	1584.5	9	107	0.63	7.4	3.5541	Up	3.28754e-23	7.73946e-22	K07204|1|5e-65|249|spu:586135|regulatory associated protein of mTOR	-	-	-
caspa	ENSDARG00000008165	1542	9	101	0.62	7.19	3.53565	Up	1.39038e-21	3.06929e-20	K01370|1|0.0|709|dre:57933|caspase 1 [EC:3.4.22.36];K04741|4|1e-47|191|ecb:100069290|caspase 12 [EC:3.4.22.-];K04394|5|2e-47|191|mdo:100032600|caspase 4 [EC:3.4.22.57]	-	GO:0004175//endopeptidase activity	GO:0012501//programmed cell death
zgc:56622	ENSDARG00000031014	1506	13	146	0.92	10.65	3.53308	Up	1.31001e-30	3.8963e-29	K00011|1|3e-75|283|gga:418171|aldehyde reductase [EC:1.1.1.21]	-	GO:0004033//aldo-keto reductase (NADP) activity	GO:0008152//metabolic process;GO:0050794//regulation of cellular process;GO:0050896//response to stimulus
CUZD1	ENSDARG00000089050	1385.23	1.85	18.81	0.13	1.5	3.52838	Up	3.22298e-05	0.0002121	K13912|1|8e-83|308|ssc:751862|deleted in malignant brain tumors 1 protein	GO:0030659//cytoplasmic vesicle membrane;GO:0030667//secretory granule membrane;GO:0031012//extracellular matrix;GO:0044425//membrane part	GO:0005515//protein binding;GO:0019899//enzyme binding;GO:0051635//bacterial cell surface binding	GO:0001824//blastocyst development;GO:0001832//blastocyst growth;GO:0006950//response to stress;GO:0030154//cell differentiation;GO:0030855//epithelial cell differentiation;GO:0048545//response to steroid hormone stimulus
sema3c	ENSDARG00000034300	5596	6	64	0.11	1.22	3.47131	Up	6.54028e-14	1.01065e-12	K06840|1|0.0|1439|dre:553130|semaphorin 3	GO:0044421//extracellular region part;GO:0044464//cell part	GO:0004871//signal transducer activity;GO:0005102//receptor binding	GO:0001667//ameboidal cell migration;GO:0003208//cardiac ventricle morphogenesis;GO:0007399//nervous system development;GO:0009952//anterior/posterior pattern specification;GO:0014706//striated muscle tissue development;GO:0023052//signaling;GO:0048646//anatomical structure formation involved in morphogenesis;GO:0048771//tissue remodeling;GO:0048869//cellular developmental process;GO:0060600
strip2	ENSDARG00000059003	3532	5	47	0.13	1.43	3.45943	Up	4.20998e-10	4.86087e-09	-	-	-	-
CU571255.1	ENSDARG00000089920	5602	2	23	0.04	0.44	3.45943	Up	8.03818e-06	5.84574e-05	-	-	-	-
apoeb	ENSDARG00000040295	1519.73	3726	39514	262.58	2854.88	3.4426	Up	0	0	K04524|1|2e-113|408|dre:30314|apolipoprotein E	-	GO:0005488//binding	GO:0010876//lipid localization;GO:0044260;GO:0051234//establishment of localization
ensembl_havana	ENSDARG00000087100	3058.98	5	68	0.22	2.39	3.44144	Up	8.48792e-16	1.4821e-14	K07522|1|5e-84|310|ssc:100152257|netrin G1	GO:0031225//anchored to membrane	-	GO:0048667//cell morphogenesis involved in neuron differentiation
CU915778.1	ENSDARG00000086717	5520	7	73	0.13	1.41	3.43911	Up	1.41237e-15	2.43924e-14	-	-	-	-
dpp4	ENSDARG00000079420	3237	9	94	0.29	3.12	3.42742	Up	1.05952e-19	2.19508e-18	K01278|1|0.0|1498|dre:100301982|dipeptidyl-peptidase 4 [EC:3.4.14.5]	GO:0016023//cytoplasmic membrane-bounded vesicle;GO:0030027//lamellipodium;GO:0030054//cell junction;GO:0031253//cell projection membrane	GO:0008238//exopeptidase activity;GO:0019899//enzyme binding;GO:0042802//identical protein binding	GO:0007155//cell adhesion;GO:0008283//cell proliferation;GO:0010715//regulation of extracellular matrix disassembly;GO:0016477//cell migration;GO:0031294
si:ch211-238e22.5	ENSDARG00000054502	1455	4.3	44.36	0.32	3.35	3.38802	Up	5.01458e-10	5.72872e-09	K11728|1|2e-11|71.2|cin:778828|nucleosome-remodeling factor subunit BPTF	-	-	-
ECE2	ENSDARG00000087841	3169.71	6	63.41	0.21	2.15	3.35588	Up	1.21373e-13	1.83686e-12	K01415|1|0.0|897|dre:793465|endothelin-converting enzyme [EC:3.4.24.71]	GO:0012506//vesicle membrane;GO:0031224//intrinsic to membrane;GO:0043231//intracellular membrane-bounded organelle	GO:0004175//endopeptidase activity;GO:0016741;GO:0043169//cation binding	GO:0007154//cell communication;GO:0007417//central nervous system development;GO:0035051//cardiocyte differentiation
SLC39A8	ENSDARG00000087905	792	2	19.76	0.28	2.85	3.34746	Up	9.73352e-05	0.000586809	K14714|1|1e-102|372|dre:100002893|solute carrier family 39 (zinc transporter), member 8	-	-	GO:0006811//ion transport
si:dkey-265e15.2	ENSDARG00000089582	3217	2.72	27.23	0.09	0.91	3.33787	Up	6.34072e-07	5.34295e-06	K12800|1|4e-160|566|dre:561595|NACHT, LRR and PYD domains-containing protein 3	-	-	-
foxo1a	ENSDARG00000063540	2563.88	53	548	2.29	23.08	3.33322	Up	1.57755e-107	1.31796e-105	K07201|1|0.0|833|dre:768121|forkhead box protein O1	GO:0043231//intracellular membrane-bounded organelle	GO:0001071//nucleic acid binding transcription factor activity;GO:0003677//DNA binding	GO:0006355//regulation of transcription, DNA-dependent;GO:0007275//multicellular organismal development;GO:0048523//negative regulation of cellular process;GO:0048856//anatomical structure development;GO:0051716//cellular response to stimulus
abca1b	ENSDARG00000079009	6706.28	12	95	0.15	1.51	3.33151	Up	7.10692e-18	1.37018e-16	K05641|1|4e-69|263|dre:558924|ATP-binding cassette, subfamily A (ABC1), member 1	GO:0016021//integral to membrane;GO:0030139//endocytic vesicle	GO:0015075//ion transmembrane transporter activity;GO:0015248//sterol transporter activity;GO:0017111//nucleoside-triphosphatase activity;GO:0019905//syntaxin binding;GO:0030226;GO:0032559;GO:0032934//sterol binding;GO:0051020//GTPase binding	GO:0006171//cAMP biosynthetic process;GO:0006464//cellular protein modification process;GO:0006811//ion transport;GO:0006909//phagocytosis;GO:0007033//vacuole organization;GO:0007166//cell surface receptor signaling pathway;GO:0007266//Rho protein signal transduction;GO:0010742//macrophage derived foam cell differentiation;GO:0010874//regulation of cholesterol efflux;GO:0010878//cholesterol stora…
elovl1a	ENSDARG00000002412	1484.57	37	390	2.88	28.87	3.32543	Up	1.5241e-77	9.66769e-76	K10247|1|2e-89|329|dre:406725|elongation of very long chain fatty acids protein 1	GO:0031224//intrinsic to membrane	-	-
ZGC:193706	ENSDARG00000070378	459	4	39	1.03	10.32	3.32473	Up	1.10354e-08	1.12166e-07	K05408|1|5e-13|73.6|ssc:494459|C-C motif chemokine 3;K12964|5|9e-13|72.8|cfa:448786|C-C motif chemokine 4	GO:0044421//extracellular region part	GO:0005125//cytokine activity	GO:0002376//immune system process
eps8l3	ENSDARG00000005704	2387.19	9	86	0.39	3.9	3.32193	Up	1.42165e-17	2.69537e-16	K08893|1|4e-08|61.2|cfa:485828|hemopoietic cell kinase [EC:2.7.10.2];K05704|2|2e-07|58.9|spu:590498|proto-oncogene tyrosine-protein kinase Src [EC:2.7.10.2];K07365|3|4e-07|57.8|dwi:Dwil_GK24636|NCK adaptor protein	-	-	-
ppl	ENSDARG00000037898	5905	5	50	0.09	0.9	3.32193	Up	6.71626e-11	8.30521e-10	K10386|1|0.0|3044|dre:449936|periplakin	GO:0005886//plasma membrane;GO:0043229//intracellular organelle	GO:0005198//structural molecule activity;GO:0005488//binding	-
etv5b	ENSDARG00000044511	2840.95	13	126	0.48	4.78	3.3159	Up	2.90064e-25	7.35067e-24	K15593|1|0.0|716|dre:337626|ets translocation variant 5	-	GO:0003677//DNA binding	-
anxa2b	ENSDARG00000053625	1295	21	202	1.75	17.25	3.30117	Up	1.55805e-39	5.74883e-38	-	-	GO:0005515//protein binding;GO:0005543//phospholipid binding;GO:0046872//metal ion binding;GO:0055102//lipase inhibitor activity	GO:0030301//cholesterol transport
wu:fj08f03	ENSDARG00000077169	2493	59	562	2.49	24.35	3.2897	Up	8.57944e-107	7.10986e-105	K03019|1|1e-07|59.7|dpo:Dpse_GA17233|DNA-directed RNA polymerase III subunit RPC10	-	-	-
agpat9l	ENSDARG00000006491	1332	7	67	0.57	5.56	3.28605	Up	5.59204e-14	8.68033e-13	K13506|1|0.0|830|dre:567414|glycerol-3-phosphate O-acyltransferase 3/4 [EC:2.3.1.15]	GO:0031090//organelle membrane;GO:0031224//intrinsic to membrane;GO:0043231//intracellular membrane-bounded organelle	GO:0008374//O-acyltransferase activity	GO:0006641//triglyceride metabolic process;GO:0006644//phospholipid metabolic process;GO:0009966//regulation of signal transduction
zbtb16a	ENSDARG00000007184	1402.38	7	64	0.52	5.03	3.27397	Up	3.45864e-13	5.07728e-12	K10055|1|0.0|750|dre:323269|zinc finger and BTB domain-containing protein 16	GO:0016020//membrane;GO:0016604//nuclear body;GO:0043234//protein complex;GO:0044444//cytoplasmic part	GO:0001071//nucleic acid binding transcription factor activity;GO:0003676//nucleic acid binding;GO:0042802//identical protein binding;GO:0046914//transition metal ion binding	GO:0001822//kidney development;GO:0003002//regionalization;GO:0006355//regulation of transcription, DNA-dependent;GO:0006915//apoptotic process;GO:0007399//nervous system development;GO:0008283//cell proliferation;GO:0030326//embryonic limb morphogenesis;GO:0033365//protein localization to organelle;GO:0042078//germ-line stem cell division;GO:0045596//negative regulation of cell differentiation;G…
cyp24a1	ENSDARG00000070420	2116	5	47	0.25	2.41	3.26903	Up	4.20998e-10	4.85814e-09	K07436|1|0.0|1019|dre:100004700|cytochrome P450, family 24, subfamily A, polypeptide 1 (vitamin D3 24-hydroxylase) [EC:1.14.13.126]	GO:0019866//organelle inner membrane;GO:0043231//intracellular membrane-bounded organelle	GO:0004497//monooxygenase activity;GO:0005506//iron ion binding;GO:0070576//vitamin D 24-hydroxylase activity	GO:0001503//ossification;GO:0006706//steroid catabolic process;GO:0006775;GO:0009058//biosynthetic process;GO:0030522//intracellular receptor mediated signaling pathway;GO:0033273//response to vitamin;GO:0044237//cellular metabolic process
spag9a	ENSDARG00000074531	7193.28	6	72	0.11	1.06	3.26849	Up	4.45906e-16	7.92756e-15	K04436|1|0.0|1077|mdo:100010499|mitogen-activated protein kinase 8 interacting protein 3	GO:0031224//intrinsic to membrane;GO:0031410//cytoplasmic vesicle;GO:0044444//cytoplasmic part	GO:0005515//protein binding;GO:0008092//cytoskeletal protein binding;GO:0051019//mitogen-activated protein kinase binding	GO:0000187//activation of MAPK activity;GO:0010740//positive regulation of intracellular protein kinase cascade;GO:0016197//endosomal transport;GO:0016477//cell migration;GO:0032091//negative regulation of protein binding;GO:0042692//muscle cell differentiation;GO:0045597//positive regulation of cell differentiation;GO:0048232//male gamete generation;GO:0051259//protein oligomerization
acsm3	ENSDARG00000004880	3790	4	37	0.11	1.05	3.25481	Up	3.74704e-08	3.62737e-07	K01896|1|0.0|1226|dre:100002035|medium-chain acyl-CoA synthetase [EC:6.2.1.2]	GO:0044429//mitochondrial part	GO:0016878//acid-thiol ligase activity;GO:0032559;GO:0043169//cation binding	GO:0006631//fatty acid metabolic process;GO:0008015//blood circulation
rapgef5b	ENSDARG00000074307	2563.35	4	25	0.11	1.05	3.25481	Up	4.54766e-05	0.000291891	K08019|1|5e-09|62.0|cfa:100855786|Rap guanine nucleotide exchange factor (GEF) 5	-	-	-
si:ch211-5k11.6	ENSDARG00000069735	564	46	427	9.37	89.42	3.25448	Up	1.07488e-80	7.14914e-79	K13826|1|8e-66|249|dre:497166|hemoglobin subunit zeta	GO:0043234//protein complex	GO:0005506//iron ion binding;GO:0022892	GO:0015669//gas transport
sftpba	ENSDARG00000094708	1451	8	74	0.59	5.61	3.24921	Up	4.05572e-15	6.77117e-14	K12382|1|7e-27|122|mdo:100011417|saposin	-	-	-
prdx1	ENSDARG00000058734	1057.47	38	339	3.78	35.85	3.24551	Up	2.37176e-63	1.31387e-61	K13279|1|2e-95|348|dre:541344|peroxiredoxin 1 [EC:1.11.1.15]	GO:0043231//intracellular membrane-bounded organelle	GO:0004601//peroxidase activity;GO:0005488//binding;GO:0016705//oxidoreductase activity, acting on paired donors, with incorporation or reduction of molecular oxygen	GO:0019725//cellular homeostasis;GO:0042743//hydrogen peroxide metabolic process
si:dkey-11o1.3	ENSDARG00000093279	1479	4.96	45.58	0.36	3.39	3.23522	Up	2.68776e-10	3.1547e-09	K06499|1|6e-19|96.3|cfa:612435|carcinoembryonic antigen-related cell adhesion molecule	-	-	-
bmpr1ba	ENSDARG00000005600	1900	3	28	0.17	1.6	3.23447	Up	1.86542e-06	1.48196e-05	K13578|1|0.0|1020|dre:30742|bone morphogenetic protein receptor type-1B [EC:2.7.11.30]	GO:0044464//cell part	GO:0004675//transmembrane receptor protein serine/threonine kinase activity;GO:0032559	GO:0006464//cellular protein modification process;GO:0007178//transmembrane receptor protein serine/threonine kinase signaling pathway;GO:0009953//dorsal/ventral pattern formation
mylkb	ENSDARG00000004753	3482	6	55	0.18	1.69	3.23095	Up	1.62532e-11	2.11148e-10	K00907|1|0.0|1757|dre:492576|myosin-light-chain kinase [EC:2.7.11.18]	GO:0044444//cytoplasmic part	GO:0005488//binding	GO:0003012//muscle system process;GO:0060415//muscle tissue morphogenesis
myl9a	ENSDARG00000038123	800	24	217	3.33	30.94	3.21588	Up	2.47992e-41	9.47348e-40	K12755|1|2e-85|315|dre:450006|myosin regulatory light chain 9	GO:0016460//myosin II complex;GO:0044444//cytoplasmic part	GO:0005198//structural molecule activity;GO:0017111//nucleoside-triphosphatase activity;GO:0046872//metal ion binding	GO:0006935//chemotaxis;GO:0006936//muscle contraction
tnfaip8l3	ENSDARG00000088709	1795	6	55	0.36	3.34	3.21378	Up	1.62532e-11	2.11282e-10	-	-	-	-
slc34a2a	ENSDARG00000012903	2615	3	27	0.12	1.11	3.20945	Up	3.43372e-06	2.62537e-05	K14683|1|0.0|1051|dre:58148|solute carrier family 34 (sodium-dependent phosphate cotransporter)	GO:0016020//membrane	GO:0015114//phosphate ion transmembrane transporter activity	GO:0015698//inorganic anion transport
ensembl_havana	ENSDARG00000026313	1778.93	4	27.06	0.18	1.66	3.20511	Up	1.44118e-05	0.000100506	K08446|1|1e-60|232|dre:100538283|CD97 molecule;K04591|3|2e-14|79.3|dre:100538238|egf-like module containing, mucin-like, hormone receptor-like 1	GO:0016020//membrane	-	GO:0009987//cellular process;GO:0065007//biological regulation
fgf19	ENSDARG00000074833	1028	40	359	4.25	39.13	3.20274	Up	3.65042e-67	2.1074e-65	K04358|1|5e-114|309|dre:368245|fibroblast growth factor	-	GO:0005102//receptor binding;GO:0070851//growth factor receptor binding	GO:0001654//eye development;GO:0001708//cell fate specification;GO:0007169//transmembrane receptor protein tyrosine kinase signaling pathway;GO:0007411//axon guidance;GO:0007417//central nervous system development;GO:0008283//cell proliferation;GO:0010001//glial cell differentiation;GO:0010720//positive regulation of cell development;GO:0010828//positive regulation of glucose transport;GO:0010894…
IL12B	ENSDARG00000069504	897	3	27	0.37	3.4	3.19994	Up	3.43372e-06	2.62439e-05	K05425|1|1e-11|71.2|oaa:100074930|interleukin 12B	-	-	GO:0002682//regulation of immune system process;GO:0046649//lymphocyte activation;GO:0048522//positive regulation of cellular process;GO:0050896//response to stimulus
lphn2a	ENSDARG00000069356	4311	3	26	0.07	0.64	3.19265	Up	6.301e-06	4.64151e-05	K04593|1|0.0|2607|dre:57987|latrophilin 2	GO:0031224//intrinsic to membrane	GO:0004888//transmembrane signaling receptor activity;GO:0030246//carbohydrate binding	GO:0007186//G-protein coupled receptor signaling pathway
si:ch211-66e2.3	ENSDARG00000078824	1232	28	248.93	2.46	22.4	3.18677	Up	1.27015e-46	5.26292e-45	K06490|1|2e-11|70.9|ssc:396750|intercellular adhesion molecule 1;K06527|2|4e-11|69.7|aml:100480380|vascular cell adhesion molecule 1	-	-	-
CT025910.1	ENSDARG00000044591	1266.3	3	26	0.25	2.27	3.18269	Up	6.301e-06	4.63985e-05	-	GO:0005905//coated pit;GO:0030118//clathrin coat;GO:0030136//clathrin-coated vesicle;GO:0044430//cytoskeletal part	GO:0019904//protein domain specific binding;GO:0030276//clathrin binding;GO:0035091//phosphatidylinositol binding	GO:0006898//receptor-mediated endocytosis;GO:0006901//vesicle coating;GO:0008104//protein localization;GO:0030100//regulation of endocytosis;GO:0048667//cell morphogenesis involved in neuron differentiation;GO:0048812//neuron projection morphogenesis
C24H3orf58	ENSDARG00000055629	1857.17	9	71	0.46	4.17	3.18034	Up	1.14761e-13	1.74063e-12	-	GO:0005798//Golgi-associated vesicle;GO:0030120//vesicle coat	-	-
slc29a4	ENSDARG00000059690	2414	19	168	0.83	7.52	3.17955	Up	4.8894e-32	1.52484e-30	K03323|1|0.0|1014|dre:559668|solute carrier family 29 (equilibrative nucleoside transporter), member 4	GO:0005886//plasma membrane;GO:0031224//intrinsic to membrane	GO:0015932//nucleobase-containing compound transmembrane transporter activity	GO:0006139//nucleobase-containing compound metabolic process;GO:0015931//nucleobase-containing compound transport
adamts22	ENSDARG00000075930	7204	48	423	0.69	6.24	3.17688	Up	3.04068e-78	1.94075e-76	K08618|1|0.0|2389|dre:571682|a disintegrin and metalloproteinase with thrombospondin motifs 2 [EC:3.4.24.14]	GO:0031012//extracellular matrix	GO:0004175//endopeptidase activity;GO:0046914//transition metal ion binding	GO:0006508//proteolysis;GO:0008544//epidermis development;GO:0030198//extracellular matrix organization;GO:0030323//respiratory tube development;GO:0032963//collagen metabolic process;GO:0048232//male gamete generation
anpepb	ENSDARG00000075168	3267.35	22	195	0.71	6.41	3.17443	Up	5.45722e-37	1.91068e-35	K11140|1|0.0|1818|dre:322533|aminopeptidase N [EC:3.4.11.2]	GO:0012505//endomembrane system;GO:0016020//membrane;GO:0031988//membrane-bounded vesicle;GO:0044444//cytoplasmic part	GO:0008238//exopeptidase activity;GO:0046914//transition metal ion binding	GO:0019538//protein metabolic process;GO:0032502//developmental process;GO:0044237//cellular metabolic process
pip5k1bb	ENSDARG00000006508	2743	3	25	0.11	0.98	3.15528	Up	1.15244e-05	8.18417e-05	K00889|1|0.0|1009|dre:447840|1-phosphatidylinositol-4-phosphate 5-kinase [EC:2.7.1.68]	GO:0031254//trailing edge	GO:0016307//phosphatidylinositol phosphate kinase activity;GO:0032559	GO:0006796//phosphate-containing compound metabolic process;GO:0046488//phosphatidylinositol metabolic process
zgc:158846	ENSDARG00000058462	1917	8	69	0.44	3.92	3.15528	Up	8.2564e-14	1.26348e-12	K07605|1|0.0|816|dre:100009654|type II keratin, basic	GO:0005882//intermediate filament;GO:0031981//nuclear lumen	-	-
lphn3.1	ENSDARG00000061121	5569.06	10	79	0.17	1.51	3.15094	Up	4.5199e-15	7.5217e-14	K04594|1|0.0|1717|dre:560631|latrophilin 3	GO:0016020//membrane	-	-
ucp2	ENSDARG00000043154	1476.44	146	1290	10.88	96.05	3.14211	Up	2.50634e-235	4.22216e-233	K15103|1|1e-44|180|dre:555812|solute carrier family 25 (mitochondrial uncoupling protein), member 8/9	GO:0016020//membrane;GO:0019866//organelle inner membrane;GO:0031224//intrinsic to membrane;GO:0043227//membrane-bounded organelle;GO:0043229//intracellular organelle;GO:0043231//intracellular membrane-bounded organelle	-	GO:0006810//transport;GO:0009987//cellular process;GO:0046907//intracellular transport
zgc:174935	ENSDARG00000079255	1690	4	34	0.25	2.2	3.1375	Up	2.30354e-07	2.05301e-06	-	-	-	-
LRIG3	ENSDARG00000079363	2742	7	60	0.27	2.36	3.12776	Up	3.84844e-12	5.19666e-11	K13023|1|2e-27|125|pon:100174713|carboxypeptidase N regulatory subunit	-	-	-
havana	ENSDARG00000096531	2301	4	33.47	0.18	1.57	3.1247	Up	4.1981e-07	3.63588e-06	K08446|1|0.0|870|dre:792970|CD97 molecule	GO:0016020//membrane	GO:0005488//binding	GO:0007166//cell surface receptor signaling pathway
muc13b	ENSDARG00000079647	2220	15	130	0.73	6.35	3.12079	Up	6.62406e-25	1.66224e-23	K06588|1|4e-08|60.8|tgu:100222654|integrin beta 5;K08453|2|2e-06|55.5|mdo:100014707|G protein-coupled receptor 110	-	-	-
si:rp71-77l1.1	ENSDARG00000097746	772	6	51	0.87	7.56	3.1193	Up	1.81136e-10	2.15559e-09	-	-	-	-
si:ch211-238e22.2	ENSDARG00000090091	2216.42	51.7	332.24	1.91	16.24	3.08791	Up	2.52644e-53	1.16945e-51	K11728|1|1e-06|56.6|cin:778828|nucleosome-remodeling factor subunit BPTF	-	-	-
colec12	ENSDARG00000061140	3560.03	5	31	0.11	0.93	3.07973	Up	5.34678e-06	3.98719e-05	K10062|1|0.0|820|dre:558942|collectin sub-family member 12	GO:0031224//intrinsic to membrane	GO:0004888//transmembrane signaling receptor activity;GO:0048029//monosaccharide binding;GO:0071813//lipoprotein particle binding	GO:0002758//innate immune response-activating signal transduction;GO:0006909//phagocytosis;GO:0051259//protein oligomerization
si:ch211-149l1.2	ENSDARG00000079501	2823.48	21	167	0.76	6.37	3.06722	Up	1.95331e-30	5.7596e-29	-	-	-	-
mylka	ENSDARG00000034801	2112	36	293	1.8	15.06	3.06465	Up	8.01876e-53	3.67861e-51	K00907|1|0.0|1330|dre:569510|myosin-light-chain kinase [EC:2.7.11.18]	GO:0044464//cell part	GO:0004674//protein serine/threonine kinase activity;GO:0008092//cytoskeletal protein binding;GO:0032559;GO:0043169//cation binding	GO:0006464//cellular protein modification process
fhl1b	ENSDARG00000056653	1492	15	126	1.11	9.28	3.06357	Up	7.20036e-24	1.72876e-22	K14365|1|4e-104|378|dre:387528|four and a half LIM domains protein 1	-	-	-
gpx1b	ENSDARG00000006207	866	72	585	9.18	76.58	3.0604	Up	9.2895e-104	7.45773e-102	K00432|1|4e-82|305|dre:352926|glutathione peroxidase [EC:1.11.1.9]	-	GO:0004601//peroxidase activity	GO:0006950//response to stress;GO:0008152//metabolic process
RBBP6	ENSDARG00000069804	1073.85	6.28	47.33	0.59	4.92	3.05987	Up	1.95915e-09	2.12365e-08	K10624|1|3e-101|238|dre:100005157|E3 ubiquitin-protein ligase RBBP6 [EC:6.3.2.19]	-	GO:0046914//transition metal ion binding	-
mcm10	ENSDARG00000045815	2837	4	33	0.15	1.25	3.05889	Up	4.1981e-07	3.63435e-06	K10736|1|0.0|1440|dre:553396|minichromosome maintenance protein 10	GO:0043231//intracellular membrane-bounded organelle	GO:0043169//cation binding	-
tcnl	ENSDARG00000068088	655	45	363	7.77	64.39	3.05085	Up	8.4636e-65	4.76559e-63	K14615|1|4e-06|52.0|aml:100482297|gastric intrinsic factor	-	GO:0019842//vitamin binding	-
ptprh	ENSDARG00000078297	2031.26	1	17	0.11	0.91	3.04836	Up	6.2128e-05	0.000388574	K01104|1|0.0|1513|dre:569071|protein-tyrosine phosphatase [EC:3.1.3.48]	-	-	GO:0048514//blood vessel morphogenesis
zgc:173594	ENSDARG00000079938	816	3.02	24.28	0.41	3.39	3.04759	Up	2.10036e-05	0.000142652	K00522|1|1e-86|319|dre:436651|ferritin heavy chain [EC:1.16.3.1]	-	GO:0003824//catalytic activity;GO:0005506//iron ion binding	GO:0000041//transition metal ion transport;GO:0006875//cellular metal ion homeostasis;GO:0008152//metabolic process
zgc:92880	ENSDARG00000069734	650	142	1139	24.72	203.74	3.04298	Up	3.89884e-199	5.30655e-197	K13825|1|2e-46|186|gga:419079|hemoglobin subunit epsilon;K13824|3|1e-45|182|ptr:736917|hemoglobin subunit gamma	GO:0043234//protein complex	GO:0005506//iron ion binding;GO:0022892	GO:0015669//gas transport
ensembl	ENSDARG00000043008	1779	3	24	0.18	1.47	3.02975	Up	2.10036e-05	0.000142605	-	-	-	-
ggact.3	ENSDARG00000070579	1688	3	24	0.19	1.55	3.0282	Up	2.10036e-05	0.000142699	-	-	GO:0016755	GO:0006575//cellular modified amino acid metabolic process
polr3k	ENSDARG00000037835	690	45	354	7.34	59.3	3.01418	Up	1.67821e-62	9.10039e-61	K03019|1|9e-64|243|dre:436826|DNA-directed RNA polymerase III subunit RPC10	GO:0043231//intracellular membrane-bounded organelle	GO:0003676//nucleic acid binding;GO:0034062//RNA polymerase activity;GO:0046914//transition metal ion binding	GO:0006351//transcription, DNA-dependent;GO:0006952//defense response
MAP7	ENSDARG00000054844	1587.42	12	48	0.41	3.31	3.01314	Up	1.25259e-06	1.01591e-05	K10433|1|5e-58|223|dre:563520|microtubule-associated protein 7	GO:0005856//cytoskeleton;GO:0016020//membrane;GO:0044446//intracellular organelle part;GO:0044464//cell part	-	GO:0000226//microtubule cytoskeleton organization;GO:0003006//developmental process involved in reproduction;GO:0007276//gamete generation;GO:0016043//cellular component organization;GO:0019953//sexual reproduction;GO:0032501//multicellular organismal process;GO:0048856//anatomical structure development;GO:0048869//cellular developmental process;GO:0050896//response to stimulus
kifc3	ENSDARG00000054978	2395.04	57	319	1.79	14.4	3.00804	Up	6.70052e-47	2.78763e-45	K10406|1|0.0|1171|dre:568367|kinesin family member C2/C3	-	-	-
gpnmb	ENSDARG00000062688	5032	4	30	0.08	0.64	3	Up	2.4969e-06	1.94306e-05	-	-	-	-
nos2b	ENSDARG00000031976	3428	3	23	0.09	0.72	3	Up	3.81354e-05	0.00024779	K13241|1|0.0|2154|dre:563654|nitric-oxide synthase, inducible [EC:1.14.13.39]	-	-	-
coro2ba	ENSDARG00000079440	2873.97	2	32	0.15	1.2	3	Up	2.52736e-08	2.49124e-07	K13887|1|4e-117|423|tad:TRIADDRAFT_36434|coronin-1C;K13882|2|7e-117|422|xla:398982|coronin-1A	GO:0005856//cytoskeleton	GO:0003779//actin binding	GO:0007010//cytoskeleton organization
ero1l	ENSDARG00000015228	1878.57	5	37	0.27	2.15	2.99331	Up	1.67531e-07	1.52148e-06	K10950|1|0.0|853|dre:393321|ERO1-like protein alpha [EC:1.8.4.-]	GO:0031090//organelle membrane;GO:0044432//endoplasmic reticulum part	GO:0016667//oxidoreductase activity, acting on a sulfur group of donors;GO:0050662//coenzyme binding	GO:0006091//generation of precursor metabolites and energy;GO:0006984//ER-nucleus signaling pathway;GO:0009628//response to abiotic stimulus;GO:0043412//macromolecule modification;GO:0045444//fat cell differentiation;GO:0051084//'de novo' posttranslational protein folding;GO:0051234//establishment of localization
papd4	ENSDARG00000055385	2109.11	8.08	57.09	0.37	2.94	2.99022	Up	9.80398e-11	1.19722e-09	K14079|1|8e-129|419|dre:100333585|poly(A) RNA polymerase GLD2 [EC:2.7.7.19]	-	-	-
CCDC64B	ENSDARG00000052427	1854	3	23	0.17	1.35	2.98935	Up	3.81354e-05	0.000247868	K10352|1|1e-11|72.0|cin:100176948|myosin heavy chain;K12478|2|8e-10|65.9|mdo:100015221|early endosome antigen 1;K11499|3|4e-09|63.5|dre:497403|centromere protein F;K11498|4|1e-08|62.0|dya:Dyak_GE12936|centromeric protein E;K09291|5|2e-08|61.2|isc:IscW_ISCW000870|nucleoprotein TPR	-	-	-
TENM2	ENSDARG00000011171	5992.36	9	67	0.15	1.19	2.98793	Up	1.20042e-12	1.68864e-11	K06252|1|3e-53|212|aml:100473350|tenascin	-	-	-
pvrl3b	ENSDARG00000006604	2258	5	38	0.23	1.82	2.98423	Up	9.3066e-08	8.65863e-07	K06592|1|0.0|1068|dre:541491|poliovirus receptor-related protein 3	GO:0005911//cell-cell junction;GO:0031224//intrinsic to membrane	GO:0005488//binding;GO:0042802//identical protein binding	GO:0002088//lens development in camera-type eye;GO:0009653//anatomical structure morphogenesis;GO:0009987//cellular process;GO:0016337//cell-cell adhesion;GO:0019953//sexual reproduction
si:ch211-213d14.2	ENSDARG00000097483	809	9	69	1.23	9.72	2.9823	Up	3.72314e-13	5.45388e-12	-	-	-	-
acana	ENSDARG00000035891	2979.15	4	35	0.16	1.26	2.97728	Up	1.26061e-07	1.16179e-06	K06792|1|0.0|716|dre:497505|aggrecan 1	GO:0005576//extracellular region;GO:0005578//proteinaceous extracellular matrix;GO:0044420//extracellular matrix part	GO:0005198//structural molecule activity;GO:0030246//carbohydrate binding;GO:0046872//metal ion binding	GO:0002062//chondrocyte differentiation;GO:0006029//proteoglycan metabolic process;GO:0007155//cell adhesion;GO:0007417//central nervous system development;GO:0009268//response to pH;GO:0009605//response to external stimulus;GO:0009746;GO:0016337//cell-cell adhesion;GO:0016477//cell migration;GO:0030154//cell differentiation;GO:0030198//extracellular matrix organization;GO:0051216//cartilage deve…
CR855996.2	ENSDARG00000086274	5092	4	30	0.08	0.63	2.97728	Up	2.4969e-06	1.9438e-05	K15293|1|0.0|2403|tgu:100224334|protein unc-13	GO:0043231//intracellular membrane-bounded organelle;GO:0044459//plasma membrane part	GO:0004871//signal transducer activity;GO:0043169//cation binding	GO:0003008;GO:0007165//signal transduction;GO:0012502//induction of programmed cell death;GO:0016192//vesicle-mediated transport
ensembl	ENSDARG00000057436	2745	3	22	0.11	0.86	2.96683	Up	6.89594e-05	0.000428173	K10955|1|3e-118|427|tgu:100220116|intestinal mucin-2	-	-	-
hsp70l	ENSDARG00000055723	2302	15.68	119.41	0.72	5.62	2.9645	Up	4.53952e-22	1.01852e-20	K03283|1|0.0|1113|dre:560210|heat shock 70kDa protein 1/8	-	GO:0032559	GO:0006950//response to stress;GO:0010038//response to metal ion;GO:0048592//eye morphogenesis
FAT4	ENSDARG00000045665	7544.52	3	22	0.04	0.31	2.9542	Up	6.89594e-05	0.000428432	K06813|1|0.0|947|acs:100558927|cadherin 23	-	-	-
slc5a1	ENSDARG00000013871	2599.82	28	207	1.11	8.59	2.9521	Up	4.08666e-36	1.40921e-34	K14158|1|0.0|1192|dre:393654|solute carrier family 5 (sodium/glucose cotransporter), member 1	GO:0005903//brush border;GO:0030054//cell junction;GO:0031224//intrinsic to membrane	GO:0005355//glucose transmembrane transporter activity;GO:0015291//secondary active transmembrane transporter activity	GO:0001822//kidney development;GO:0015758//glucose transport;GO:0022600//digestive system process;GO:0030001//metal ion transport
tmem51a	ENSDARG00000068575	2054	3	22	0.15	1.16	2.95109	Up	6.89594e-05	0.000427915	-	-	-	-
plp1b	ENSDARG00000011929	1702.91	70	531	4.47	34.08	2.93058	Up	2.555e-91	1.88209e-89	-	GO:0031224//intrinsic to membrane	-	GO:0048731
cldnh	ENSDARG00000069503	2018	18	134	0.95	7.22	2.926	Up	5.7293e-24	1.38203e-22	K06087|1|1e-95|351|dre:81587|claudin	GO:0031224//intrinsic to membrane;GO:0043296//apical junction complex	-	-
csrp1b	ENSDARG00000030980	877.84	12	83	1.41	10.71	2.92519	Up	7.67538e-15	1.26095e-13	K09377|1|3e-82|304|dre:791132|cysteine and glycine-rich protein	-	GO:0005488//binding;GO:0046872//metal ion binding	GO:0000165//MAPK cascade;GO:0001667//ameboidal cell migration;GO:0009887//organ morphogenesis;GO:0048598//embryonic morphogenesis
ARHGAP32	ENSDARG00000074184	7248	10	72	0.14	1.06	2.92057	Up	2.7094e-13	4.01757e-12	K04450|1|2e-27|126|ptr:739083|activating transcription factor 2;K08878|2|8e-25|117|bfo:BRAFLDRAFT_84243|breakpoint cluster region protein [EC:2.7.11.1]	GO:0016020//membrane;GO:0043231//intracellular membrane-bounded organelle;GO:0044444//cytoplasmic part;GO:0044446//intracellular organelle part	GO:0008047//enzyme activator activity	GO:0009966//regulation of signal transduction;GO:0035556//intracellular signal transduction
si:dkey-1h24.6	ENSDARG00000092653	1705	3	22	0.19	1.41	2.89162	Up	6.89594e-05	0.000428044	K06470|1|4e-06|53.9|tgu:100224836|CD28 antigen	-	-	-
si:dkey-208k22.3	ENSDARG00000076972	2395	7	50.99	0.31	2.3	2.89129	Up	1.41016e-09	1.55065e-08	-	-	-	-
klc4	ENSDARG00000020635	2048	5.7	40.01	0.29	2.12	2.86994	Up	2.84934e-08	2.79121e-07	K10407|1|0.0|905|acs:100561686|kinesin light chain	GO:0005875//microtubule associated complex	GO:0003774//motor activity	-
shroom1	ENSDARG00000094181	4265	20	142	0.49	3.56	2.86102	Up	9.6218e-25	2.39985e-23	-	GO:0005856//cytoskeleton;GO:0030054//cell junction	GO:0005515//protein binding	GO:0006996//organelle organization;GO:0007275//multicellular organismal development;GO:0033059//cellular pigmentation;GO:0048856//anatomical structure development
rgs2	ENSDARG00000056875	1025.07	15	102	1.54	11.15	2.85604	Up	8.77502e-18	1.68546e-16	K07524|1|4e-25|115|dre:557360|regulator of G-protein signalling 3	-	-	GO:0009987//cellular process
rbpms2a	ENSDARG00000045930	1442	12	84	0.89	6.41	2.84845	Up	4.31946e-15	7.19397e-14	-	GO:0043231//intracellular membrane-bounded organelle	GO:0003712//transcription cofactor activity;GO:0003729//mRNA binding	GO:0001934//positive regulation of protein phosphorylation;GO:0042307//positive regulation of protein import into nucleus
vwa1	ENSDARG00000075468	1428.81	14	122	1.31	9.4	2.84309	Up	1.64527e-23	3.90457e-22	K08132|1|1e-07|57.0|acs:100555585|collagen, type XII, alpha	-	-	-
stard10	ENSDARG00000031929	2081	8	67	0.49	3.5	2.8365	Up	2.72986e-13	4.045e-12	K01067|1|1e-06|55.1|rno:170570|acetyl-CoA hydrolase [EC:3.1.2.1];K12417|2|4e-06|53.1|nve:NEMVE_v1g114387|acyl-CoA thioesteraes 11 [EC:3.1.2.-]	-	-	-
coro2a	ENSDARG00000005210	2175.28	9	63	0.44	3.14	2.83519	Up	1.22322e-11	1.59921e-10	K13886|1|7e-47|187|tgu:100228628|coronin-1B;K13887|2|9e-46|183|mgp:100549586|coronin-1C	GO:0005856//cytoskeleton;GO:0043234//protein complex	GO:0003779//actin binding	GO:0007010//cytoskeleton organization;GO:0007165//signal transduction
CU464087.2	ENSDARG00000089319	1542	4	28	0.28	1.99	2.82927	Up	8.06378e-06	5.86021e-05	K08846|1|9e-42|172|tgu:100226668|receptor-interacting serine/threonine-protein kinase 2 [EC:2.7.11.1]	-	GO:0005515//protein binding	GO:0000165//MAPK cascade;GO:0002224//toll-like receptor signaling pathway;GO:0006915//apoptotic process;GO:0007166//cell surface receptor signaling pathway;GO:0010033//response to organic substance;GO:0044238//primary metabolic process;GO:0044260;GO:0048522//positive regulation of cellular process
si:dkeyp-120h9.1	ENSDARG00000020278	4542	6	42	0.14	0.99	2.822	Up	3.65762e-08	3.54415e-07	K13867|1|1e-177|623|dre:641560|solute carrier family 7 (L-type amino acid transporter), member 7;K13872|5|4e-174|612|oaa:100073857|solute carrier family 7 (L-type amino acid transporter), member 6	GO:0016021//integral to membrane;GO:0044459//plasma membrane part	-	GO:0002376//immune system process;GO:0006807//nitrogen compound metabolic process;GO:0006865//amino acid transport;GO:0007599//hemostasis;GO:0015837//amine transport;GO:0019752//carboxylic acid metabolic process;GO:0065003
aim1b	ENSDARG00000006060	3103.91	34	212	1.04	7.34	2.8192	Up	8.53654e-34	2.8026e-32	K01886|1|2e-07|59.3|tgu:100226583|glutaminyl-tRNA synthetase [EC:6.1.1.18]	-	-	-
klf12b	ENSDARG00000032197	1826	26	178	1.51	10.63	2.81552	Up	4.33646e-30	1.25702e-28	K09205|1|7e-144|511|dre:100126139|krueppel-like factor 8/12	GO:0044464//cell part	GO:0001071//nucleic acid binding transcription factor activity;GO:0003676//nucleic acid binding;GO:0003712//transcription cofactor activity	GO:0006357//regulation of transcription from RNA polymerase II promoter
zgc:153394	ENSDARG00000068551	1254	4	27	0.34	2.39	2.8134	Up	1.44118e-05	0.00010054	K10249|1|3e-26|117|dre:554145|elongation of very long chain fatty acids protein 4	GO:0031224//intrinsic to membrane	-	-
fhl2a	ENSDARG00000042018	1172.71	8	37	0.5	3.51	2.81147	Up	6.40784e-06	4.71177e-05	K14380|1|1e-105|382|dre:445277|four and a half LIM domains protein 2	-	GO:0046914//transition metal ion binding	-
NLRP6	ENSDARG00000093975	3987	4.48	31.14	0.12	0.84	2.80735	Up	1.38237e-06	1.11632e-05	K12800|1|1e-170|601|dre:561595|NACHT, LRR and PYD domains-containing protein 3	-	-	-
DMXL2	ENSDARG00000061570	4608	3	21	0.07	0.49	2.80735	Up	0.000124153	0.000732374	-	GO:0008021//synaptic vesicle;GO:0016020//membrane	GO:0005083//small GTPase regulator activity	-
NLRP6	ENSDARG00000088870	2838.94	6.26	47.85	0.26	1.82	2.80735	Up	1.95915e-09	2.12253e-08	K12800|1|0.0|825|dre:566782|NACHT, LRR and PYD domains-containing protein 3	-	-	-
pparab	ENSDARG00000091024	1215	18	121.76	1.6	11.12	2.79701	Up	1.01852e-20	2.19189e-19	K07294|1|0.0|805|dre:557714|peroxisome proliferator-activated receptor alpha	GO:0043231//intracellular membrane-bounded organelle	GO:0001071//nucleic acid binding transcription factor activity;GO:0003677//DNA binding;GO:0004879//ligand-activated sequence-specific DNA binding RNA polymerase II transcription factor activity;GO:0046914//transition metal ion binding	GO:0006351//transcription, DNA-dependent;GO:0006950//response to stress;GO:0009755//hormone-mediated signaling pathway
C7H15orf43	ENSDARG00000039477	1131	9	60	0.86	5.91	2.78075	Up	6.84514e-11	8.45949e-10	-	-	-	-
CUZD1	ENSDARG00000025311	1458.97	66.15	438.19	4.82	33.04	2.77711	Up	1.41922e-70	8.43003e-69	K13912|1|3e-20|99.0|hsa:1755|deleted in malignant brain tumors 1 protein	GO:0030659//cytoplasmic vesicle membrane;GO:0030667//secretory granule membrane;GO:0031012//extracellular matrix;GO:0044421//extracellular region part;GO:0044425//membrane part	GO:0005488//binding;GO:0019899//enzyme binding;GO:0051635//bacterial cell surface binding	GO:0001832//blastocyst growth;GO:0006950//response to stress;GO:0006952//defense response;GO:0006955//immune response;GO:0007275//multicellular organismal development;GO:0009888//tissue development;GO:0009987//cellular process;GO:0030855//epithelial cell differentiation;GO:0032502//developmental process;GO:0048545//response to steroid hormone stimulus;GO:0048869//cellular developmental process;GO…
itgb6	ENSDARG00000002494	2785	7	46	0.26	1.78	2.77529	Up	1.41115e-08	1.42166e-07	K06589|1|0.0|1506|dre:100499533|integrin beta 6	GO:0016020//membrane	GO:0005488//binding	GO:0009987//cellular process;GO:0050896//response to stimulus
cldnk	ENSDARG00000042357	1729	4	27	0.25	1.71	2.774	Up	1.44118e-05	0.000100472	K06087|1|2e-87|323|dre:445070|claudin	GO:0030054//cell junction	-	-
ek1	ENSDARG00000020080	4537	5	32	0.11	0.75	2.76939	Up	3.0275e-06	2.33125e-05	K05105|1|2e-54|211|dre:64270|Eph receptor A4 [EC:2.7.10.1];K05106|2|6e-33|139|xtr:100488002|Eph receptor A5 [EC:2.7.10.1]	GO:0016021//integral to membrane;GO:0045202//synapse	GO:0004714//transmembrane receptor protein tyrosine kinase activity;GO:0005102//receptor binding;GO:0032559	GO:0006464//cellular protein modification process;GO:0006935//chemotaxis;GO:0007167//enzyme linked receptor protein signaling pathway;GO:0008344//adult locomotory behavior
raver2	ENSDARG00000075034	6831	3	22	0.05	0.34	2.76553	Up	6.89594e-05	0.000428303	K11219|1|1e-99|366|cfa:476714|non-receptor tyrosine kinase [EC:2.7.10.2];K13201|2|6e-12|75.5|cbr:CBG07904|nucleolysin TIA-1/TIAR;K13214|3|8e-11|71.6|xla:380427|non-POU domain-containing octamer-binding protein;K13219|4|1e-10|70.9|ame:726178|splicing factor, proline- and glutamine-rich	-	-	-
dcn	ENSDARG00000012066	2649	12	80	0.48	3.26	2.76377	Up	4.2691e-14	6.6976e-13	K04660|1|0.0|682|dre:64698|decorin	GO:0031012//extracellular matrix	GO:0005488//binding	GO:0006029//proteoglycan metabolic process;GO:0060026//convergent extension
si:dkey-18p12.4	ENSDARG00000079703	1649.5	7	44	0.43	2.92	2.76356	Up	4.39746e-08	4.2331e-07	K12015|1|5e-27|123|acs:100558464|tripartite motif-containing protein 39;K12034|2|5e-27|123|oaa:100077148|tripartite motif-containing protein 69	-	-	-
ap1m3	ENSDARG00000039512	4515	6	40	0.14	0.95	2.7625	Up	1.15865e-07	1.07119e-06	K12393|1|0.0|837|dre:445244|AP-1 complex subunit mu	GO:0005764//lysosome;GO:0012506//vesicle membrane;GO:0030119//AP-type membrane coat adaptor complex;GO:0030136//clathrin-coated vesicle;GO:0044431//Golgi apparatus part	GO:0005488//binding	GO:0015031//protein transport;GO:0048193//Golgi vesicle transport;GO:0048753//pigment granule organization;GO:0050688//regulation of defense response to virus
VMO1	ENSDARG00000043002	1414	4	26	0.3	2.03	2.75845	Up	2.56552e-05	0.000172196	-	-	-	-
boka	ENSDARG00000052129	2555	9	59	0.37	2.49	2.75055	Up	1.21054e-10	1.46606e-09	K02561|1|1e-124|448|dre:445218|BCL2-related ovarian killer protein	-	-	GO:0006915//apoptotic process;GO:0012502//induction of programmed cell death
rab13	ENSDARG00000034771	1823	34	222	1.98	13.28	2.74568	Up	3.11564e-36	1.07618e-34	K06109|1|8e-72|269|dre:373105|Ras-related protein Rab-13	GO:0012506//vesicle membrane;GO:0043231//intracellular membrane-bounded organelle;GO:0043296//apical junction complex	GO:0017111//nucleoside-triphosphatase activity;GO:0032561//guanyl ribonucleotide binding	GO:0006810//transport;GO:0009207;GO:0035556//intracellular signal transduction
col4a5	ENSDARG00000052063	6391	4	24	0.06	0.4	2.73697	Up	8.0249e-05	0.000491295	K06237|1|4e-173|610|dre:323561|collagen, type IV, alpha	-	-	-
zgc:136851	ENSDARG00000018757	2361	4	26	0.18	1.19	2.72489	Up	2.56552e-05	0.00017214	K09206|1|0.0|661|dre:562670|krueppel-like factor 5	-	-	-
roraa	ENSDARG00000031768	8182	12	76	0.15	0.99	2.72247	Up	4.11758e-13	6.01026e-12	K08532|1|0.0|867|dre:564951|RAR-related orphan receptor alpha	GO:0031981//nuclear lumen;GO:0043231//intracellular membrane-bounded organelle	GO:0001071//nucleic acid binding transcription factor activity;GO:0003677//DNA binding;GO:0004879//ligand-activated sequence-specific DNA binding RNA polymerase II transcription factor activity;GO:0046914//transition metal ion binding	GO:0002694;GO:0006357//regulation of transcription from RNA polymerase II promoter;GO:0009755//hormone-mediated signaling pathway;GO:0021533//cell differentiation in hindbrain;GO:0023052//signaling;GO:0044271//cellular nitrogen compound biosynthetic process
tmem45b	ENSDARG00000056239	1614	21	135	1.39	9.16	2.72026	Up	2.02182e-22	4.61181e-21	-	GO:0031224//intrinsic to membrane	-	-
bik	ENSDARG00000045549	675.76	5	26	0.68	4.46	2.71344	Up	8.63688e-05	0.000525163	-	-	-	GO:0010952//positive regulation of peptidase activity
ARHGEF5	ENSDARG00000076383	4470	11	71	0.26	1.7	2.70895	Up	1.87342e-12	2.58233e-11	K07525|1|1e-85|319|mgp:100546967|neuronal guanine nucleotide exchange factor	-	-	-
gnb2	ENSDARG00000035357	3053	12	76	0.41	2.68	2.70854	Up	4.11758e-13	6.006e-12	K04537|1|0.0|673|dre:541370|guanine nucleotide-binding protein G(I)/G(S)/G(T) subunit beta-2	GO:0031234//extrinsic to internal side of plasma membrane;GO:0032991//macromolecular complex;GO:0044444//cytoplasmic part	GO:0005488//binding;GO:0016247//channel regulator activity;GO:0017111//nucleoside-triphosphatase activity;GO:0060089	GO:0007186//G-protein coupled receptor signaling pathway;GO:0007267//cell-cell signaling;GO:0007606//sensory perception of chemical stimulus;GO:0009207;GO:0015980//energy derivation by oxidation of organic compounds;GO:0033762//response to glucagon stimulus
ANO9	ENSDARG00000079324	3432	5	31	0.15	0.97	2.69302	Up	5.34678e-06	3.98864e-05	K05169|1|3e-37|158|ptr:743996|single Ig IL-1R-related molecule	-	-	-
mfsd6b	ENSDARG00000054583	2861.87	6	41	0.24	1.54	2.68182	Up	6.51886e-08	6.16831e-07	K04604|1|1e-07|59.7|tca:657397|metabotropic glutamate receptor 1/5	-	-	-
p4ha1b	ENSDARG00000071082	2371	59	366	2.63	16.7	2.66671	Up	4.89226e-57	2.41696e-55	K00472|1|0.0|1070|dre:100003675|prolyl 4-hydroxylase [EC:1.14.11.2]	GO:0044432//endoplasmic reticulum part	GO:0016701//oxidoreductase activity, acting on single donors with incorporation of molecular oxygen;GO:0019798;GO:0019842//vitamin binding;GO:0046914//transition metal ion binding	GO:0019471;GO:0030198//extracellular matrix organization
cmah	ENSDARG00000057714	2139	62	384	3.07	19.48	2.66568	Up	1.0471e-59	5.47582e-58	K08080|1|0.0|1224|dre:431739|CMP-N-acetylneuraminate monooxygenase [EC:1.14.18.2]	GO:0044424//intracellular part	GO:0016716//oxidoreductase activity, acting on paired donors, with incorporation or reduction of molecular oxygen, another compound as one donor, and incorporation of one atom of oxygen;GO:0043169//cation binding;GO:0051536//iron-sulfur cluster binding	GO:0006054//N-acetylneuraminate metabolic process;GO:0006091//generation of precursor metabolites and energy;GO:0051234//establishment of localization
rasa3	ENSDARG00000063371	2894	17	105	0.62	3.91	2.65683	Up	2.26792e-17	4.26834e-16	K12380|1|0.0|1670|dre:100318936|Ras GTPase-activating protein 3	GO:0009898//internal side of plasma membrane;GO:0044424//intracellular part	GO:0005083//small GTPase regulator activity;GO:0005262//calcium channel activity;GO:0008047//enzyme activator activity;GO:0043169//cation binding	GO:0006816//calcium ion transport;GO:0032318//regulation of Ras GTPase activity
calm2a	ENSDARG00000034187	1368	22	135	1.73	10.89	2.65416	Up	7.40802e-22	1.65489e-20	K02183|1|2e-79|296|acs:100551861|calmodulin	GO:0005815//microtubule organizing center;GO:0005819//spindle;GO:0008287//protein serine/threonine phosphatase complex;GO:0016020//membrane;GO:0031674//I band;GO:0031981//nuclear lumen	GO:0008092//cytoskeletal protein binding;GO:0016247//channel regulator activity;GO:0016772//transferase activity, transferring phosphorus-containing groups;GO:0016791//phosphatase activity;GO:0019900//kinase binding;GO:0046872//metal ion binding;GO:0047485//protein N-terminus binding	GO:0000910//cytokinesis;GO:0001775//cell activation;GO:0003012//muscle system process;GO:0005977//glycogen metabolic process;GO:0006605//protein targeting;GO:0006796//phosphate-containing compound metabolic process;GO:0006807//nitrogen compound metabolic process;GO:0006887//exocytosis;GO:0007169//transmembrane receptor protein tyrosine kinase signaling pathway;GO:0007267//cell-cell signaling;GO:0…
rassf9	ENSDARG00000074721	5080.21	79	724	2.46	15.2	2.62734	Up	6.1829e-135	5.96577e-133	K09856|1|3e-06|53.9|ssc:100151839|Ras association domain-containing protein 8	GO:0030658//transport vesicle membrane	GO:0005488//binding	GO:0009987//cellular process;GO:0046907//intracellular transport
taok2b	ENSDARG00000096611	1264.58	1.49	19.77	0.28	1.73	2.62727	Up	1.66817e-05	0.000114893	K04429|1|3e-74|278|dre:564273|thousand and one amino acid protein kinase [EC:2.7.11.1]	-	GO:0004672//protein kinase activity;GO:0032559	GO:0006464//cellular protein modification process
si:dkey-103i16.2	ENSDARG00000008915	1460	4.29	25.2	0.31	1.9	2.61566	Up	4.54766e-05	0.000291982	K14648|1|5e-53|209|hmg:100198188|poly(U)-specific endoribonuclease [EC:3.1.-.-]	GO:0043231//intracellular membrane-bounded organelle	GO:0003676//nucleic acid binding;GO:0004519//endonuclease activity;GO:0046914//transition metal ion binding	GO:0016074//snoRNA metabolic process
cdh17	ENSDARG00000005112	3326	113	670	3.56	21.63	2.60308	Up	3.00672e-100	2.36759e-98	K06811|1|5e-42|171|dre:378452|cadherin 17, LI cadherin	GO:0031224//intrinsic to membrane	GO:0046872//metal ion binding	GO:0016337//cell-cell adhesion
ccdc85ca	ENSDARG00000005232	1922	5	30	0.28	1.7	2.60204	Up	9.40696e-06	6.78357e-05	-	-	-	-
si:dkeyp-82a1.4	ENSDARG00000069103	780	9	56	1.36	8.21	2.59378	Up	6.61178e-10	7.46213e-09	-	-	-	-
atg10	ENSDARG00000040149	1026	6	37	0.67	4.04	2.59212	Up	6.39144e-07	5.38127e-06	-	-	GO:0005488//binding;GO:0019787//small conjugating protein ligase activity	GO:0006464//cellular protein modification process;GO:0006914//autophagy
ensembl_havana	ENSDARG00000079340	2509	13	77	0.55	3.31	2.58933	Up	8.41454e-13	1.20011e-11	K03327|1|0.0|1030|dre:555258|multidrug resistance protein, MATE family	-	-	-
C18H15orf48	ENSDARG00000092903	785.8	16	92	2.25	13.38	2.57208	Up	8.70416e-15	1.42654e-13	-	GO:0043231//intracellular membrane-bounded organelle	-	-
gng2	ENSDARG00000056831	1174	9	52	0.83	4.92	2.56748	Up	6.16038e-09	6.43007e-08	K07826|1|9e-33|141|dre:100332296|guanine nucleotide-binding protein G(I)/G(S)/G(O) subunit gamma-2	GO:0031234//extrinsic to internal side of plasma membrane;GO:0043231//intracellular membrane-bounded organelle;GO:0044444//cytoplasmic part	GO:0005488//binding;GO:0017111//nucleoside-triphosphatase activity;GO:0060089	GO:0001525//angiogenesis;GO:0001775//cell activation;GO:0007169//transmembrane receptor protein tyrosine kinase signaling pathway;GO:0007267//cell-cell signaling;GO:0007599//hemostasis;GO:0009207;GO:0015980//energy derivation by oxidation of organic compounds;GO:0033762//response to glucagon stimulus
itga3a	ENSDARG00000037917	3680	12	69	0.34	2.01	2.56359	Up	2.03474e-11	2.62017e-10	K06482|1|0.0|1929|dre:407685|integrin alpha 3	-	-	-
ppp1r14ab	ENSDARG00000017710	1583	6	35	0.41	2.42	2.56131	Up	1.9634e-06	1.55439e-05	K12328|1|6e-81|302|dre:393783|protein phosphatase 1 regulatory subunit 14A	GO:0044424//intracellular part	-	GO:0016310//phosphorylation;GO:0019222//regulation of metabolic process
CABZ01064972.1	ENSDARG00000070622	837	24.06	137.89	3.18	18.73	2.55825	Up	2.98412e-21	6.53138e-20	-	-	-	-
si:dkey-71b5.7	ENSDARG00000080675	3535.11	12	68	0.35	2.06	2.55722	Up	3.5254e-11	4.44776e-10	-	GO:0016020//membrane	-	-
cldn5b	ENSDARG00000014059	1645	4	23	0.26	1.53	2.55695	Up	0.000140925	0.000823279	K06087|1|2e-112|407|dre:450023|claudin	GO:0031224//intrinsic to membrane;GO:0043296//apical junction complex	-	GO:0001885//endothelial cell development
ensembl	ENSDARG00000003041	3628	6	34	0.17	1	2.55639	Up	3.42298e-06	2.61813e-05	K11964|1|2e-138|494|dre:436889|pellino	GO:0044444//cytoplasmic part	GO:0005488//binding	GO:0001932//regulation of protein phosphorylation;GO:0002224//toll-like receptor signaling pathway;GO:0007166//cell surface receptor signaling pathway;GO:0007249//I-kappaB kinase/NF-kappaB cascade;GO:0010740//positive regulation of intracellular protein kinase cascade
kcnk1a	ENSDARG00000045067	2968.9	9	34	0.21	1.23	2.5502	Up	7.69684e-05	0.000472901	K04912|1|7e-120|430|dre:793480|potassium channel subfamily K member 1	GO:0005887//integral to plasma membrane;GO:0005903//brush border;GO:0043231//intracellular membrane-bounded organelle	GO:0005249//voltage-gated potassium channel activity;GO:0005488//binding	GO:0014070//response to organic cyclic compound;GO:0030001//metal ion transport;GO:0034220//ion transmembrane transport
acta2	ENSDARG00000045180	1562.99	209	1180	14.21	82.8	2.54272	Up	7.94408e-170	9.38315e-168	K12313|1|0.0|675|acs:100551887|actin, aortic smooth muscle	GO:0005884//actin filament;GO:0030017//sarcomere;GO:0032432//actin filament bundle	GO:0005198//structural molecule activity;GO:0008092//cytoskeletal protein binding;GO:0017111//nucleoside-triphosphatase activity;GO:0032559	GO:0003015//heart process;GO:0006939//smooth muscle contraction;GO:0006941//striated muscle contraction;GO:0007015//actin filament organization;GO:0008015//blood circulation;GO:0009207;GO:0010033//response to organic substance;GO:0012501//programmed cell death;GO:0030048//actin filament-based movement;GO:0030239//myofibril assembly;GO:0048747//muscle fiber development;GO:0051707//response to othe…
si:dkey-281i8.1	ENSDARG00000069936	1215	9	51	0.8	4.66	2.54226	Up	1.06964e-08	1.08828e-07	K06592|1|3e-23|110|xtr:100496233|poliovirus receptor-related protein 3	GO:0005886//plasma membrane;GO:0044425//membrane part	-	-
pld1b	ENSDARG00000057125	4246	38	215	0.93	5.41	2.54033	Up	2.44992e-32	7.71068e-31	K01115|1|0.0|736|dre:572492|phospholipase D [EC:3.1.4.4]	-	-	-
sgms1	ENSDARG00000029621	1720.11	8	31	0.34	1.97	2.53459	Up	0.000135493	0.000794256	K04714|1|0.0|836|dre:566563|shingomyelin synthase [EC:2.7.8.27]	GO:0016020//membrane;GO:0031228//intrinsic to Golgi membrane;GO:0043231//intracellular membrane-bounded organelle;GO:0044444//cytoplasmic part	GO:0016780//phosphotransferase activity, for other substituted phosphate groups	GO:0006684//sphingomyelin metabolic process;GO:0006915//apoptotic process;GO:0006952//defense response;GO:0008152//metabolic process;GO:0040007//growth
dbn1	ENSDARG00000069113	5571.99	43	215	0.71	4.11	2.53325	Up	8.10204e-30	2.3256e-28	-	GO:0005856//cytoskeleton	GO:0005515//protein binding;GO:0008092//cytoskeletal protein binding	GO:0009987//cellular process;GO:0030036//actin cytoskeleton organization;GO:0048731;GO:0048869//cellular developmental process
si:ch211-136m16.8	ENSDARG00000090767	6759	5	29	0.08	0.46	2.52356	Up	1.64839e-05	0.000113646	K00907|1|6e-30|135|dwi:Dwil_GK22102|myosin-light-chain kinase [EC:2.7.11.18]	-	-	-
ARAP1	ENSDARG00000086356	1377	5	28	0.39	2.24	2.52195	Up	2.87624e-05	0.000191117	K12490|1|2e-148|526|mmu:69710|Arf-GAP, Rho-GAP domain, ANK repeat and PH domain-containing protein	GO:0016020//membrane;GO:0044424//intracellular part	GO:0005083//small GTPase regulator activity;GO:0005096//GTPase activator activity;GO:0005488//binding	GO:0032318//regulation of Ras GTPase activity;GO:0043547//positive regulation of GTPase activity;GO:0044087;GO:0051128//regulation of cellular component organization
epcam	ENSDARG00000040534	1333	76	409	5.93	33.89	2.51476	Up	3.62714e-58	1.85435e-56	K06737|1|3e-68|257|dre:406454|tumor-associated calcium signal transducer 1	-	-	-
ptges	ENSDARG00000020136	996	7	39	0.77	4.4	2.51457	Up	7.16672e-07	6.0045e-06	K15729|1|3e-77|288|dre:544666|microsomal prostaglandin-E synthase 1 [EC:5.3.99.3]	GO:0031224//intrinsic to membrane	GO:0016860//intramolecular oxidoreductase activity;GO:0042277//peptide binding	GO:0001667//ameboidal cell migration;GO:0006693//prostaglandin metabolic process
TSHZ2	ENSDARG00000079201	3051	7	39	0.24	1.37	2.51307	Up	7.16672e-07	6.00695e-06	K09236|1|0.0|1776|dre:100332862|teashirt	-	-	-
DNM2	ENSDARG00000020270	2631	13	72	0.52	2.95	2.50413	Up	1.31427e-11	1.71606e-10	K01528|1|0.0|1137|dre:406525|dynamin GTPase [EC:3.6.5.5]	GO:0005856//cytoskeleton;GO:0012505//endomembrane system;GO:0016020//membrane;GO:0030139//endocytic vesicle;GO:0032991//macromolecular complex;GO:0044446//intracellular organelle part	GO:0015631//tubulin binding;GO:0017111//nucleoside-triphosphatase activity;GO:0019900//kinase binding;GO:0032561//guanyl ribonucleotide binding	GO:0006898//receptor-mediated endocytosis;GO:0006915//apoptotic process;GO:0009207;GO:0015031//protein transport;GO:0022402//cell cycle process;GO:0023052//signaling;GO:0048193//Golgi vesicle transport
st6galnac	ENSDARG00000071388	2516	29.21	161.14	1.22	6.92	2.50389	Up	2.6413e-24	6.4547e-23	K06616|1|2e-82|308|xtr:395053|alpha-N-acetylgalactosaminide alpha-2,6-sialyltransferase (sialyltransferase 7B) [EC:2.4.99.-]	GO:0000139//Golgi membrane;GO:0031224//intrinsic to membrane	GO:0016757//transferase activity, transferring glycosyl groups	-
zgc:193711	ENSDARG00000075575	516	6	33	1.35	7.64	2.50061	Up	5.945e-06	4.39977e-05	-	-	-	-
bcar1	ENSDARG00000056525	5271.92	161	880	3.16	17.8	2.49388	Up	1.89829e-124	1.72627e-122	K05726|1|0.0|1774|dre:568309|breast cancer anti-estrogen resistance 1	GO:0030054//cell junction;GO:0031252//cell leading edge;GO:0044444//cytoplasmic part	GO:0019900//kinase binding;GO:0019902//phosphatase binding;GO:0060089	GO:0006915//apoptotic process;GO:0007169//transmembrane receptor protein tyrosine kinase signaling pathway;GO:0007599//hemostasis;GO:0016049//cell growth;GO:0016477//cell migration;GO:0030036//actin cytoskeleton organization;GO:0050851//antigen receptor-mediated signaling pathway
shroom3	ENSDARG00000078705	3742.86	12	51	0.26	1.46	2.48938	Up	2.80234e-07	2.47396e-06	K05868|1|2e-11|70.1|mgp:100543246|cyclin B	-	-	-
abca2	ENSDARG00000013500	7818.27	17	94	0.23	1.28	2.47644	Up	9.7601e-15	1.59072e-13	K05642|1|0.0|4225|dre:100006090|ATP-binding cassette, subfamily A (ABC1), member 2	GO:0005764//lysosome;GO:0015630//microtubule cytoskeleton;GO:0031224//intrinsic to membrane;GO:0031410//cytoplasmic vesicle;GO:0043234//protein complex	GO:0015405;GO:0017111//nucleoside-triphosphatase activity;GO:0032559	GO:0006355//regulation of transcription, DNA-dependent;GO:0009207;GO:0009725//response to hormone stimulus;GO:0016125//sterol metabolic process;GO:0032367//intracellular cholesterol transport;GO:0055092//sterol homeostasis
MPEG1	ENSDARG00000043093	2638	16	87	0.64	3.56	2.47573	Up	1.33007e-13	2.0085e-12	-	-	-	-
pxna	ENSDARG00000088590	849	7.62	41	0.99	5.48	2.46868	Up	2.36864e-07	2.10737e-06	K05760|1|4e-177|620|dre:399546|paxillin	GO:0005924//cell-substrate adherens junction;GO:0031252//cell leading edge;GO:0043232	GO:0005102//receptor binding;GO:0008092//cytoskeletal protein binding;GO:0019900//kinase binding;GO:0046914//transition metal ion binding;GO:0051400//BH domain binding	GO:0000165//MAPK cascade;GO:0000302//response to reactive oxygen species;GO:0001763//morphogenesis of a branching structure;GO:0003012//muscle system process;GO:0006468//protein phosphorylation;GO:0006996//organelle organization;GO:0007044//cell-substrate junction assembly;GO:0007166//cell surface receptor signaling pathway;GO:0007275//multicellular organismal development;GO:0030031//cell project…
spire1a	ENSDARG00000035868	3770	6	33	0.17	0.94	2.46713	Up	5.945e-06	4.40136e-05	K02098|1|0.0|1191|dre:557962|spire	GO:0044424//intracellular part	GO:0005488//binding	-
pdia2	ENSDARG00000018263	1845	5	27	0.29	1.6	2.46395	Up	4.9961e-05	0.000317894	K09581|1|2e-145|516|mdo:100019689|protein disulfide isomerase family A, member 2 [EC:5.3.4.1]	GO:0043231//intracellular membrane-bounded organelle;GO:0044444//cytoplasmic part	GO:0016491//oxidoreductase activity	GO:0009987//cellular process;GO:0044281//small molecule metabolic process
dchs1b	ENSDARG00000079850	4994.69	22	80	0.31	1.71	2.46366	Up	1.98044e-09	2.14447e-08	K04601|1|3e-63|245|dre:560426|cadherin EGF LAG seven-pass G-type receptor 2 (flamingo)	GO:0016020//membrane	-	GO:0016337//cell-cell adhesion
cenpp	ENSDARG00000044135	1437.59	8	41	0.57	3.14	2.46173	Up	7.6889e-07	6.41324e-06	K11508|1|2e-37|155|dre:445161|centromere protein P;K08119|2|2e-22|105|dre:558224|extracellular matrix protein 2	GO:0044427//chromosomal part	-	-
b3gnt2l	ENSDARG00000068219	1628	14	75	0.92	5.04	2.45372	Up	8.38696e-12	1.11062e-10	K09665|1|3e-82|306|acs:100554499|beta-1,3-N-acetylglucosaminyltransferase 8 [EC:2.4.1.-];K00741|2|2e-68|260|dre:793362|N-acetyllactosaminide beta-1,3-N-acetylglucosaminyltransferase [EC:2.4.1.149]	-	-	GO:0008152//metabolic process;GO:0009987//cellular process;GO:0032501//multicellular organismal process
cahz	ENSDARG00000011166	1835.82	105	564	6.12	33.49	2.45213	Up	1.80984e-79	1.18082e-77	K01672|1|9e-149|527|dre:30331|carbonic anhydrase [EC:4.2.1.1]	-	GO:0016836//hydro-lyase activity;GO:0046914//transition metal ion binding	GO:0006971//hypotonic response;GO:0044237//cellular metabolic process
alcamb	ENSDARG00000058538	3078	15	80	0.51	2.79	2.4517	Up	1.81015e-12	2.50015e-11	K06547|1|3e-138|493|dre:30194|activated leukocyte cell adhesion molecule	GO:0016020//membrane;GO:0043005//neuron projection	GO:0005515//protein binding	GO:0007411//axon guidance;GO:0016477//cell migration
bcr	ENSDARG00000079286	4663	5	26	0.11	0.6	2.44746	Up	8.63688e-05	0.000525474	K08878|1|0.0|2323|dre:568320|breakpoint cluster region protein [EC:2.7.11.1]	GO:0044444//cytoplasmic part	GO:0000166//nucleotide binding;GO:0005085//guanyl-nucleotide exchange factor activity;GO:0008047//enzyme activator activity;GO:0016301//kinase activity	GO:0007264//small GTPase mediated signal transduction;GO:0009966//regulation of signal transduction
st6galnac	ENSDARG00000086292	1356	11.79	62.86	0.94	5.12	2.44541	Up	2.83282e-10	3.31928e-09	K06616|1|8e-83|308|xtr:395053|alpha-N-acetylgalactosaminide alpha-2,6-sialyltransferase (sialyltransferase 7B) [EC:2.4.99.-]	GO:0000139//Golgi membrane;GO:0005794//Golgi apparatus;GO:0031224//intrinsic to membrane	GO:0016757//transferase activity, transferring glycosyl groups	-
metrnl	ENSDARG00000052555	1691	23	122	1.45	7.89	2.44397	Up	3.06692e-18	6.04907e-17	K00901|1|3e-36|154|bfo:BRAFLDRAFT_118688|diacylglycerol kinase [EC:2.7.1.107]	-	-	-
MFAP4	ENSDARG00000093877	1112	5.99	31.98	0.59	3.21	2.44379	Up	5.34678e-06	3.99009e-05	K10104|1|1e-49|197|mdo:100022070|ficolin;K06252|4|7e-48|191|acs:100557589|tenascin	-	GO:0005515//protein binding	GO:0023052//signaling
GPR113	ENSDARG00000087870	3809	5	27	0.14	0.76	2.44057	Up	4.9961e-05	0.000317698	K08458|1|4e-66|254|xtr:100135087|G protein-coupled receptor 116;K08456|3|2e-64|248|mdo:100030794|G protein-coupled receptor 113	-	-	-
hbaa1	ENSDARG00000079078	656.73	1946.97	10281.7	335.16	1818.38	2.43973	Up	0	0	K13826|1|1e-51|202|dre:497166|hemoglobin subunit zeta	GO:0043234//protein complex	GO:0005506//iron ion binding;GO:0022892	GO:0006950//response to stress;GO:0015669//gas transport
bcl3	ENSDARG00000087832	4282	23	121	0.56	3.02	2.43105	Up	5.2391e-18	1.02061e-16	K09258|1|1e-106|389|dre:565656|B-cell CLL/lymphoma protein 3	GO:0033256//I-kappaB/NF-kappaB complex;GO:0043231//intracellular membrane-bounded organelle	GO:0001071//nucleic acid binding transcription factor activity;GO:0003676//nucleic acid binding;GO:0005515//protein binding	GO:0001562//response to protozoan;GO:0001819//positive regulation of cytokine production;GO:0002266;GO:0002313//mature B cell differentiation involved in immune response;GO:0002460//adaptive immune response based on somatic recombination of immune receptors built from immunoglobulin superfamily domains;GO:0006357//regulation of transcription from RNA polymerase II promoter;GO:0006412//translation…
th2	ENSDARG00000038384	1635	18	95	1.18	6.36	2.43024	Up	1.8368e-14	2.94461e-13	K00501|1|6e-169|594|xla:100037248|tyrosine 3-monooxygenase [EC:1.14.16.2]	GO:0016020//membrane;GO:0031410//cytoplasmic vesicle;GO:0043231//intracellular membrane-bounded organelle	GO:0016714//oxidoreductase activity, acting on paired donors, with incorporation or reduction of molecular oxygen, reduced pteridine as one donor, and incorporation of one atom of oxygen;GO:0046914//transition metal ion binding	GO:0006584//catecholamine metabolic process;GO:0007268//synaptic transmission;GO:0007611//learning or memory;GO:0009072//aromatic amino acid family metabolic process;GO:0042221//response to chemical stimulus;GO:0048592//eye morphogenesis;GO:0065007//biological regulation
raraa	ENSDARG00000056783	2492	33	174	1.4	7.54	2.42914	Up	2.65514e-25	6.74517e-24	K08527|1|0.0|748|dre:30680|retinoic acid receptor alpha	GO:0031981//nuclear lumen	GO:0001071//nucleic acid binding transcription factor activity;GO:0003682//chromatin binding;GO:0003712//transcription cofactor activity;GO:0004879//ligand-activated sequence-specific DNA binding RNA polymerase II transcription factor activity;GO:0046914//transition metal ion binding;GO:0046983//protein dimerization activity	GO:0001818//negative regulation of cytokine production;GO:0001819//positive regulation of cytokine production;GO:0002762//negative regulation of myeloid leukocyte differentiation;GO:0006464//cellular protein modification process;GO:0006909//phagocytosis;GO:0008283//cell proliferation;GO:0009755//hormone-mediated signaling pathway;GO:0030518//intracellular steroid hormone receptor signaling pathwa…
CR339041.1	ENSDARG00000051711	1017	11	57.6	1.18	6.35	2.42797	Up	4.26926e-09	4.51579e-08	K06751|1|1e-21|104|dre:64885|major histocompatibility complex, class I	-	-	-
abcb9	ENSDARG00000056200	2742	5	26	0.19	1.02	2.4245	Up	8.63688e-05	0.000525008	K05656|1|0.0|1485|dre:570148|ATP-binding cassette, subfamily B (MDR/TAP), member 9	-	-	-
stoml3b	ENSDARG00000057035	1106.29	12	58	1.09	5.85	2.42411	Up	7.61072e-09	7.87591e-08	K03364|1|3e-21|103|dpo:Dpse_GA14145|cell division cycle 20-like protein 1, cofactor of APC complex	GO:0044464//cell part	-	-
CIDEC	ENSDARG00000059651	1458	46	239	3.38	18.03	2.4153	Up	7.43216e-34	2.45178e-32	K02311|1|1e-06|55.1|bfo:BRAFLDRAFT_229336|DNA fragmentation factor, 40 kD, beta subunit [EC:3.-.-.-]	-	-	GO:0012501//programmed cell death
si:busm1-266f07.2	ENSDARG00000031745	2062	425.42	2212.46	21.85	116.53	2.415	Up	1.16021e-299	2.6203e-297	K06752|1|5e-109|395|dre:368878|major histocompatibility complex, class II	GO:0031224//intrinsic to membrane;GO:0042611	-	GO:0019882//antigen processing and presentation
zgc:92113	ENSDARG00000013749	1666	10	52	0.64	3.41	2.41363	Up	2.00544e-08	1.99689e-07	K15107|1|2e-178|626|dre:445054|solute carrier family 25 (mitochondrial glutamate transporter), member 18/22	GO:0019866//organelle inner membrane;GO:0031224//intrinsic to membrane	GO:0015172//acidic amino acid transmembrane transporter activity	GO:0015711//organic anion transport
NAV1	ENSDARG00000078011	6507	8	42	0.13	0.69	2.40808	Up	4.48428e-07	3.87068e-06	-	-	-	-
col18a1	ENSDARG00000036558	5634.11	112	572	2.04	10.82	2.40706	Up	8.02512e-78	5.10626e-76	K06823|1|5e-111|404|mgp:100545271|collagen, type XVIII, alpha	-	-	GO:0009987//cellular process
mxa	ENSDARG00000021688	2646	5	26	0.2	1.06	2.40599	Up	8.63688e-05	0.000525785	K14754|1|0.0|1220|dre:360142|interferon-induced GTP-binding protein Mx1	GO:0044424//intracellular part	GO:0017111//nucleoside-triphosphatase activity;GO:0032561//guanyl ribonucleotide binding	GO:0009207;GO:0010035//response to inorganic substance;GO:0051707//response to other organism
gcnt3	ENSDARG00000060471	1394	5	26	0.39	2.06	2.4011	Up	8.63688e-05	0.00052563	K09662|1|0.0|796|dre:100332076|N-acetylglucosaminyltransferase 3, mucin type [EC:2.4.1.-]	GO:0016020//membrane;GO:0043231//intracellular membrane-bounded organelle	GO:0008375//acetylglucosaminyltransferase activity	-
noxo1a	ENSDARG00000041294	2835	61	314	2.26	11.93	2.4002	Up	1.04658e-43	4.17655e-42	K08011|1|4e-38|159|gga:417485|neutrophil cytosolic factor 1;K03121|2|2e-37|157|tgu:100227162|transcription initiation factor TFII-I	-	-	GO:0009987//cellular process
padi2	ENSDARG00000044167	2554.66	41	211	1.69	8.92	2.40002	Up	7.08452e-30	2.04496e-28	K01481|1|2e-141|501|dre:386792|protein-arginine deiminase [EC:3.5.3.15]	GO:0044424//intracellular part	GO:0016813//hydrolase activity, acting on carbon-nitrogen (but not peptide) bonds, in linear amidines;GO:0046872//metal ion binding	GO:0006464//cellular protein modification process;GO:0018195//peptidyl-arginine modification
CCDC39	ENSDARG00000016485	2844	9	46	0.33	1.74	2.39855	Up	1.61929e-07	1.47386e-06	K10352|1|9e-33|143|bta:404108|myosin heavy chain;K12478|5|1e-32|142|dre:562943|early endosome antigen 1	GO:0005930//axoneme	-	GO:0001539//ciliary or flagellar motility;GO:0003351//epithelial cilium movement;GO:0043623//cellular protein complex assembly
si:ch211-137i24.10	ENSDARG00000057706	964.53	202	1033	22.87	120.49	2.39739	Up	3.13298e-139	3.06614e-137	-	GO:0031224//intrinsic to membrane	-	-
lgals2b	ENSDARG00000038153	547	411	2088	86.45	452.52	2.38804	Up	3.86806e-278	7.94964e-276	K06830|1|5e-67|254|dre:393486|galectin-1	-	GO:0005515//protein binding;GO:0048029//monosaccharide binding	GO:0001525//angiogenesis;GO:0048747//muscle fiber development
itpr3	ENSDARG00000061741	5145.31	9	33	0.13	0.68	2.38702	Up	0.000124963	0.000736727	K04960|1|9e-165|580|hsa:3710|inositol 1,4,5-triphosphate receptor type 3	GO:0016021//integral to membrane;GO:0030133//transport vesicle;GO:0031965//nuclear membrane;GO:0031981//nuclear lumen;GO:0042995//cell projection;GO:0044297//cell body	GO:0004872//receptor activity;GO:0005088//Ras guanyl-nucleotide exchange factor activity;GO:0005217//intracellular ligand-gated ion channel activity;GO:0005261//cation channel activity;GO:0005543//phospholipid binding;GO:0043178//alcohol binding;GO:0046873//metal ion transmembrane transporter activity	GO:0001775//cell activation;GO:0006816//calcium ion transport;GO:0007166//cell surface receptor signaling pathway;GO:0007169//transmembrane receptor protein tyrosine kinase signaling pathway;GO:0007204//elevation of cytosolic calcium ion concentration;GO:0007599//hemostasis;GO:0010038//response to metal ion;GO:0010863//positive regulation of phospholipase C activity;GO:0015980//energy derivation …
ddr1	ENSDARG00000078523	2925	8	41	0.29	1.51	2.38042	Up	7.6889e-07	6.41585e-06	K05124|1|0.0|1687|dre:100007346|discoidin domain receptor family member 1 [EC:2.7.10.1]	GO:0005886//plasma membrane;GO:0044425//membrane part	GO:0004672//protein kinase activity	GO:0006468//protein phosphorylation;GO:0007160//cell-matrix adhesion;GO:0007423//sensory organ development;GO:0008283//cell proliferation;GO:0010033//response to organic substance;GO:0016049//cell growth;GO:0048754//branching morphogenesis of an epithelial tube;GO:0050794//regulation of cellular process
degs2	ENSDARG00000042544	1793	28	142	1.66	8.64	2.37985	Up	2.17652e-20	4.63063e-19	K04712|1|0.0|695|dre:402799|sphingolipid delta-4 desaturase [EC:1.14.-.-]	GO:0031090//organelle membrane;GO:0031224//intrinsic to membrane;GO:0043231//intracellular membrane-bounded organelle	GO:0016705//oxidoreductase activity, acting on paired donors, with incorporation or reduction of molecular oxygen	GO:0006066//alcohol metabolic process;GO:0006631//fatty acid metabolic process;GO:0006672//ceramide metabolic process
rab34a	ENSDARG00000045628	1361.73	9	39	0.61	3.16	2.37304	Up	6.33816e-06	4.66554e-05	K07921|1|1e-132|473|dre:450074|Ras-related protein Rab-34	GO:0005768//endosome;GO:0031252//cell leading edge;GO:0043231//intracellular membrane-bounded organelle;GO:0044444//cytoplasmic part	GO:0017111//nucleoside-triphosphatase activity;GO:0032561//guanyl ribonucleotide binding	GO:0006810//transport;GO:0009207;GO:0016192//vesicle-mediated transport;GO:0035556//intracellular signal transduction
zgc:172079	ENSDARG00000056762	1738	9	45	0.55	2.83	2.3633	Up	2.7632e-07	2.4436e-06	-	-	-	-
mhc2dab	ENSDARG00000079105	1435	344	1722	25.72	132.09	2.36056	Up	2.75802e-227	4.53463e-225	K06752|1|1e-131|470|dre:30762|major histocompatibility complex, class II	GO:0031224//intrinsic to membrane;GO:0042611	-	GO:0019882//antigen processing and presentation
ros1	ENSDARG00000087197	4056	37	184	0.95	4.85	2.35199	Up	1.2218e-25	3.14274e-24	K05088|1|0.0|1288|dre:245951|proto-oncogene tyrosine-protein kinase ROS [EC:2.7.10.1]	-	GO:0016740//transferase activity;GO:0016772//transferase activity, transferring phosphorus-containing groups	GO:0006817//phosphate ion transport;GO:0010467//gene expression;GO:0043170;GO:0048232//male gamete generation
serpinb1	ENSDARG00000055416	1458	143	708	10.52	53.41	2.34398	Up	8.60742e-94	6.52766e-92	K13963|1|0.0|670|dre:436926|serpin B	-	-	-
fam107b	ENSDARG00000026865	1436.77	41	196	2.96	15.01	2.34225	Up	1.83377e-26	4.85666e-25	-	-	-	-
col6a1	ENSDARG00000074908	3030	25	124	0.87	4.4	2.33842	Up	1.01737e-17	1.94501e-16	K06238|1|0.0|1516|dre:569755|collagen, type VI, alpha	GO:0005886//plasma membrane;GO:0044421//extracellular region part	GO:0019838//growth factor binding	-
fam69a	ENSDARG00000062955	3113	16	79	0.54	2.73	2.33787	Up	9.54626e-12	1.26089e-10	-	GO:0016020//membrane	GO:0005488//binding	-
BX571768.1	ENSDARG00000029474	5113	12	58	0.24	1.21	2.3339	Up	7.61072e-09	7.87987e-08	K08794|1|0.0|780|dre:794026|calcium/calmodulin-dependent protein kinase I [EC:2.7.11.17]	GO:0043234//protein complex	GO:0004672//protein kinase activity;GO:0032559	GO:0006464//cellular protein modification process
usp43b	ENSDARG00000088072	4404	10	50	0.24	1.21	2.3339	Up	5.84414e-08	5.56059e-07	K11856|1|0.0|2043|dre:100149276|ubiquitin carboxyl-terminal hydrolase 43 [EC:3.1.2.15]	-	-	-
ical1	ENSDARG00000057688	1807.35	14	63	0.76	3.8	2.32193	Up	4.67094e-09	4.92041e-08	-	-	-	-
ensembl_havana	ENSDARG00000061455	1713	15.62	75.64	0.97	4.83	2.31597	Up	2.6136e-11	3.33425e-10	K03327|1|0.0|645|dre:555258|multidrug resistance protein, MATE family	-	-	-
tagln	ENSDARG00000045408	773.74	57	276	8.21	40.81	2.31347	Up	5.56526e-37	1.94519e-35	-	GO:0005856//cytoskeleton	GO:0008092//cytoskeletal protein binding	GO:0007010//cytoskeleton organization;GO:0048513//organ development
kitlga	ENSDARG00000070917	1613	12	71	0.97	4.82	2.31298	Up	6.73822e-12	8.9808e-11	K05461|1|1e-43|177|dre:553179|KIT ligand	GO:0044464//cell part	GO:0005126//cytokine receptor binding	GO:0048522//positive regulation of cellular process;GO:0050931//pigment cell differentiation
slc4a1a	ENSDARG00000012881	3507.05	115	625	3.85	19.11	2.3114	Up	1.44037e-88	1.01378e-86	K06573|1|0.0|793|xtr:100486998|solute carrier family 4 (anion exchanger), member 1	GO:0031224//intrinsic to membrane	GO:0005488//binding;GO:0015103//inorganic anion transmembrane transporter activity;GO:0015301//anion:anion antiporter activity	GO:0006811//ion transport;GO:0030097//hemopoiesis
slc6a19b	ENSDARG00000056719	2538	41	198	1.7	8.42	2.30829	Up	6.49936e-27	1.74608e-25	K05334|1|0.0|1335|dre:326030|solute carrier family 6 (neurotransmitter transporter) member 19	GO:0016021//integral to membrane	GO:0005326//neurotransmitter transporter activity;GO:0015291//secondary active transmembrane transporter activity	GO:0006810//transport
mgat3a	ENSDARG00000038069	2063	6	29	0.31	1.53	2.30319	Up	5.18688e-05	0.000328913	K00737|1|0.0|1040|dre:553676|beta-1,4-mannosyl-glycoprotein beta-1,4-N-acetylglucosaminyltransferase [EC:2.4.1.144]	GO:0044464//cell part	GO:0008375//acetylglucosaminyltransferase activity	GO:0006486//protein glycosylation
ARID5B	ENSDARG00000037196	4457.95	6	31	0.15	0.74	2.30256	Up	1.77163e-05	0.000121734	K07874|1|2e-10|69.7|ame:409456|Ras-related protein Rab-1A;K11446|2|1e-09|67.0|dre:553406|histone demethylase JARID1 [EC:1.14.11.-];K11653|3|7e-09|64.7|der:Dere_GG16758|AT-rich interactive domain-containing protein 1	-	-	-
rin1a	ENSDARG00000079095	2401.09	10	47	0.43	2.12	2.30166	Up	2.8421e-07	2.50583e-06	-	-	-	-
igsf9b	ENSDARG00000010408	7651	19	92	0.26	1.28	2.29956	Up	2.75246e-13	4.07554e-12	K06756|1|1e-30|137|xtr:100216214|neuronal cell adhesion molecule	-	-	-
plxnb1a	ENSDARG00000075821	2173.75	35	143	1.45	7.13	2.29785	Up	1.78115e-17	3.36764e-16	K06821|1|7e-68|256|dre:570222|plexin B	-	-	-
dsela	ENSDARG00000061461	3534.14	7	34	0.21	1.03	2.29418	Up	1.07208e-05	7.66112e-05	K01794|1|2e-180|634|xtr:100145321|chondroitin-glucuronate 5-epimerase [EC:5.1.3.19]	-	-	-
SLC5A8	ENSDARG00000087120	834	18	86	2.39	11.72	2.29389	Up	2.14246e-12	2.94134e-11	K14388|1|4e-42|172|gga:417932|solute carrier family 5 (sodium-coupled monocarboxylate transporter), member 8/12	GO:0016020//membrane	GO:0005215//transporter activity	GO:0006810//transport
itpk1	ENSDARG00000013056	2231	33	157	1.56	7.63	2.29014	Up	2.03346e-21	4.4697e-20	K00913|1|0.0|811|dre:406290|inositol-1,3,4-trisphosphate 5/6-kinase / inositol-tetrakisphosphate 1-kinase [EC:2.7.1.159 2.7.1.134]	GO:0044444//cytoplasmic part	GO:0032559;GO:0046872//metal ion binding;GO:0051765//inositol tetrakisphosphate kinase activity;GO:0051766//inositol trisphosphate kinase activity	GO:0006796//phosphate-containing compound metabolic process;GO:0007599//hemostasis;GO:0023052//signaling;GO:0043647//inositol phosphate metabolic process
arhgap12b	ENSDARG00000026482	3601.04	128	519	3.16	15.45	2.28961	Up	5.64274e-59	2.92115e-57	K04450|1|5e-15|82.0|ptr:739083|activating transcription factor 2;K08878|2|2e-14|79.7|spu:577755|breakpoint cluster region protein [EC:2.7.11.1];K08773|3|5e-13|75.5|isc:IscW_ISCW024890|RalA-binding protein 1	GO:0044444//cytoplasmic part	GO:0008047//enzyme activator activity	GO:0009966//regulation of signal transduction;GO:0023052//signaling;GO:0035556//intracellular signal transduction
slc12a8	ENSDARG00000074384	2368	5	29	0.27	1.32	2.28951	Up	1.64839e-05	0.000113684	K14428|1|0.0|1227|dre:100000006|solute carrier family 12 (potassium/chloride transporters), member 8	GO:0016020//membrane;GO:0031224//intrinsic to membrane	GO:0015291//secondary active transmembrane transporter activity	GO:0006810//transport;GO:0006811//ion transport;GO:0030001//metal ion transport
sema4e	ENSDARG00000052997	2918	7	33	0.25	1.22	2.28688	Up	1.81949e-05	0.000124814	K06521|1|0.0|664|dre:563087|semaphorin 4	-	-	-
mcm5	ENSDARG00000029688	2292	13.03	61.86	0.6	2.92	2.28293	Up	4.62696e-09	4.87658e-08	K03283|1|0.0|1115|dre:560210|heat shock 70kDa protein 1/8	-	GO:0032559	GO:0006950//response to stress;GO:0010038//response to metal ion;GO:0048592//eye morphogenesis
gna12a	ENSDARG00000025826	4379	71	337	1.69	8.22	2.28212	Up	3.8024e-44	1.52631e-42	K04346|1|0.0|761|dre:503589|guanine nucleotide-binding protein subunit alpha-12	GO:0005903//brush border;GO:0031234//extrinsic to internal side of plasma membrane	GO:0017111//nucleoside-triphosphatase activity;GO:0032403//protein complex binding;GO:0032561//guanyl ribonucleotide binding;GO:0050780//dopamine receptor binding;GO:0060089	GO:0000902//cell morphogenesis;GO:0001667//ameboidal cell migration;GO:0001775//cell activation;GO:0002011//morphogenesis of an epithelial sheet;GO:0007187//G-protein coupled receptor signaling pathway, coupled to cyclic nucleotide second messenger;GO:0007265//Ras protein signal transduction;GO:0007369//gastrulation;GO:0007599//hemostasis;GO:0009207;GO:0022408//negative regulation of cell-cell ad…
pcdh1gc5	ENSDARG00000075978	4348	17	81	0.41	1.99	2.27907	Up	9.91142e-12	1.30828e-10	K04600|1|1e-67|259|tad:TRIADDRAFT_62266|cadherin EGF LAG seven-pass G-type receptor 1 (flamingo);K04601|5|3e-61|238|cin:100185193|cadherin EGF LAG seven-pass G-type receptor 2 (flamingo)	GO:0016020//membrane;GO:0031224//intrinsic to membrane	GO:0046872//metal ion binding	GO:0016337//cell-cell adhesion
pparab	ENSDARG00000054323	1590	29	137.24	1.95	9.46	2.27837	Up	8.85892e-19	1.77282e-17	K07294|1|0.0|925|dre:557714|peroxisome proliferator-activated receptor alpha	GO:0043231//intracellular membrane-bounded organelle	GO:0001071//nucleic acid binding transcription factor activity;GO:0003677//DNA binding;GO:0004879//ligand-activated sequence-specific DNA binding RNA polymerase II transcription factor activity;GO:0046914//transition metal ion binding	GO:0006351//transcription, DNA-dependent;GO:0006950//response to stress;GO:0009755//hormone-mediated signaling pathway
bin2a	ENSDARG00000003219	1909	20	108	1.28	6.16	2.26679	Up	1.72887e-16	3.13054e-15	K12562|1|4e-17|78.6|gga:420761|amphiphysin	-	-	-
hk1	ENSDARG00000039452	4061	25	116	0.64	3.06	2.25739	Up	6.51716e-16	1.14872e-14	K00844|1|0.0|1822|dre:406791|hexokinase [EC:2.7.1.1]	GO:0031966//mitochondrial membrane;GO:0031981//nuclear lumen	GO:0004396//hexokinase activity;GO:0032559	GO:0006007//glucose catabolic process;GO:0006796//phosphate-containing compound metabolic process;GO:0008645//hexose transport
si:dkey-10p5.7	ENSDARG00000070315	1226	6	28	0.53	2.53	2.25507	Up	8.81084e-05	0.000534318	-	-	-	-
bcam	ENSDARG00000090190	8007.18	42.68	191.1	0.53	2.53	2.25507	Up	6.85166e-25	1.71726e-23	K06578|1|8e-87|320|dre:767689|Lutheran blood group glycoprotein	GO:0009986//cell surface;GO:0016021//integral to membrane;GO:0031224//intrinsic to membrane	GO:0004888//transmembrane signaling receptor activity;GO:0005515//protein binding	GO:0007155//cell adhesion;GO:0031589//cell-substrate adhesion
ndrg3a	ENSDARG00000013087	1951	10	46	0.54	2.57	2.25074	Up	4.78404e-07	4.107e-06	-	GO:0044424//intracellular part	-	-
wnt11r	ENSDARG00000014796	2171	8	37	0.39	1.85	2.24598	Up	6.40784e-06	4.71345e-05	K01384|1|0.0|645|dre:30283|wingless-type MMTV integration site family, member 11	GO:0016020//membrane;GO:0031012//extracellular matrix;GO:0044424//intracellular part	GO:0005083//small GTPase regulator activity;GO:0005102//receptor binding;GO:0019887//protein kinase regulator activity;GO:0043565//sequence-specific DNA binding	GO:0000122//negative regulation of transcription from RNA polymerase II promoter;GO:0001501//skeletal system development;GO:0001503//ossification;GO:0001667//ameboidal cell migration;GO:0001708//cell fate specification;GO:0001818//negative regulation of cytokine production;GO:0001932//regulation of protein phosphorylation;GO:0003002//regionalization;GO:0006915//apoptotic process;GO:0007043//cell-…
TMEM30B	ENSDARG00000054122	2345.38	9	36	0.35	1.66	2.24576	Up	2.87532e-05	0.000191179	-	GO:0044464//cell part	-	-
cx45.6	ENSDARG00000040065	1996	5	26	0.3	1.42	2.24286	Up	8.63688e-05	0.000525319	K07614|1|3e-106|386|dre:570445|gap junction protein, alpha 5	GO:0005921//gap junction;GO:0031224//intrinsic to membrane	GO:0022829//wide pore channel activity	GO:0009987//cellular process;GO:0032501//multicellular organismal process
rassf4	ENSDARG00000012460	2280.21	2	26	0.26	1.23	2.24207	Up	1.20077e-06	9.78127e-06	K09853|1|1e-80|301|mdo:100028755|Ras association domain-containing protein 4	-	GO:0005488//binding	GO:0009987//cellular process;GO:0023052//signaling
tmc4	ENSDARG00000031757	2810	40	185	1.5	7.09	2.24082	Up	1.83402e-24	4.52494e-23	-	-	-	-
fam213b	ENSDARG00000029795	1195.67	152.06	604	11.88	56.1	2.23947	Up	4.01436e-67	2.31101e-65	K15717|1|2e-111|403|dre:406605|prostamide/prostaglandin F2alpha synthase [EC:1.11.1.20]	GO:0044444//cytoplasmic part	GO:0016614//oxidoreductase activity, acting on CH-OH group of donors;GO:0016616//oxidoreductase activity, acting on the CH-OH group of donors, NAD or NADP as acceptor	GO:0006693//prostaglandin metabolic process;GO:0019725//cellular homeostasis
slc20a1a	ENSDARG00000020114	2670.52	26	112	0.96	4.52	2.23522	Up	1.37819e-14	2.21979e-13	K14640|1|6e-61|234|dre:406458|solute carrier family 20 (sodium-dependent phosphate transporter)	GO:0016021//integral to membrane;GO:0031224//intrinsic to membrane	GO:0004871//signal transducer activity;GO:0005436//sodium:phosphate symporter activity;GO:0015291//secondary active transmembrane transporter activity	GO:0006793//phosphorus metabolic process;GO:0006817//phosphate ion transport;GO:0007249//I-kappaB kinase/NF-kappaB cascade;GO:0015698//inorganic anion transport;GO:0030001//metal ion transport
slit3	ENSDARG00000034268	6146	10	46	0.17	0.8	2.23447	Up	4.78404e-07	4.10529e-06	K06850|1|0.0|3071|dre:80354|slit 3	GO:0043231//intracellular membrane-bounded organelle;GO:0044421//extracellular region part	GO:0005102//receptor binding;GO:0046872//metal ion binding	GO:0001960//negative regulation of cytokine-mediated signaling pathway;GO:0006915//apoptotic process;GO:0006935//chemotaxis;GO:0008283//cell proliferation;GO:0010467//gene expression;GO:0021831//embryonic olfactory bulb interneuron precursor migration;GO:0030308//negative regulation of cell growth;GO:0048675//axon extension;GO:0051384//response to glucocorticoid stimulus
myo9b	ENSDARG00000077410	6377.14	68	268	0.95	4.47	2.23428	Up	1.79432e-30	5.31367e-29	K10360|1|0.0|3719|dre:560956|myosin IX	GO:0005884//actin filament;GO:0044444//cytoplasmic part	GO:0003774//motor activity;GO:0005099//Ras GTPase activator activity;GO:0008092//cytoskeletal protein binding;GO:0032559;GO:0042802//identical protein binding	GO:0007265//Ras protein signal transduction;GO:0009207;GO:0009966//regulation of signal transduction;GO:0030029//actin filament-based process
rps6ka3b	ENSDARG00000057927	5523.27	21	90	0.37	1.74	2.23349	Up	6.06886e-12	8.12026e-11	K04373|1|0.0|1387|dre:100009657|p90 ribosomal S6 kinase [EC:2.7.11.1]	GO:0030529//ribonucleoprotein complex;GO:0031981//nuclear lumen;GO:0044444//cytoplasmic part	GO:0004672//protein kinase activity;GO:0004869//cysteine-type endopeptidase inhibitor activity;GO:0032559;GO:0046872//metal ion binding	GO:0000165//MAPK cascade;GO:0002224//toll-like receptor signaling pathway;GO:0006464//cellular protein modification process;GO:0006796//phosphate-containing compound metabolic process;GO:0006935//chemotaxis;GO:0007169//transmembrane receptor protein tyrosine kinase signaling pathway;GO:0007267//cell-cell signaling;GO:0007399//nervous system development;GO:0010466//negative regulation of peptidase…
RBM47	ENSDARG00000061985	6216.5	66	266	0.97	4.55	2.22981	Up	7.39184e-31	2.22101e-29	K13161|1|6e-14|77.0|acs:100555303|heterogeneous nuclear ribonucleoprotein R	GO:0043231//intracellular membrane-bounded organelle	GO:0003676//nucleic acid binding;GO:0005488//binding	-
cxcl12a	ENSDARG00000037116	3041	87	397	3	14.04	2.22651	Up	3.50754e-50	1.54693e-48	K10031|1|5e-42|174|dre:352944|C-X-C motif chemokine 12	GO:0044421//extracellular region part	GO:0005125//cytokine activity	GO:0001667//ameboidal cell migration;GO:0002376//immune system process;GO:0007276//gamete generation;GO:0007411//axon guidance;GO:0008283//cell proliferation;GO:0010927;GO:0033334//fin morphogenesis;GO:0045773//positive regulation of axon extension;GO:0048883;GO:0050927//positive regulation of positive chemotaxis;GO:0055001//muscle cell development
larp6	ENSDARG00000005355	1877	11	50	0.62	2.9	2.22571	Up	1.70443e-07	1.54315e-06	K15191|1|4e-10|67.4|dre:334956|La-related protein 7	GO:0032991//macromolecular complex;GO:0043231//intracellular membrane-bounded organelle	GO:0003676//nucleic acid binding	GO:0010467//gene expression
CR936442.1	ENSDARG00000009890	1929	68.16	310.39	3.75	17.51	2.22322	Up	1.6412e-39	6.0448e-38	K13962|1|3e-09|64.7|ssc:100626316|solute carrier family 26 (anion exchange transporter), member 7	-	-	-
si:dkey-277m11.2	ENSDARG00000094879	564.95	37	185	8.37	38.66	2.20754	Up	7.22772e-26	1.87319e-24	-	-	-	-
ba1l	ENSDARG00000097238	615.98	958.2	4371.87	179.75	829.9	2.20695	Up	0	0	K13825|1|5e-44|177|ssc:407067|hemoglobin subunit epsilon	GO:0043231//intracellular membrane-bounded organelle;GO:0043234//protein complex	GO:0001071//nucleic acid binding transcription factor activity;GO:0005506//iron ion binding;GO:0022892	GO:0006351//transcription, DNA-dependent;GO:0006950//response to stress;GO:0015669//gas transport;GO:0048534
slc40a1	ENSDARG00000000241	3780	436	1963	12.05	55.63	2.20683	Up	1.6884e-238	2.89166e-236	K14685|1|0.0|1083|dre:58153|solute carrier family 40 (iron-regulated transporter), member 1	GO:0031224//intrinsic to membrane	GO:0022890//inorganic cation transmembrane transporter activity	GO:0006826//iron ion transport;GO:0010038//response to metal ion;GO:0020027//hemoglobin metabolic process;GO:0043249//erythrocyte maturation
CU633857.1	ENSDARG00000089569	2010	16	71	0.84	3.84	2.19265	Up	6.0316e-10	6.82983e-09	K12804|1|6e-19|96.7|ecb:100050881|proline-serine-threonine phosphatase interacting protein 1	GO:0044424//intracellular part	-	-
postna	ENSDARG00000043806	2237.99	16	49	0.52	2.37	2.1883	Up	2.18634e-05	0.000148003	-	-	-	GO:0009987//cellular process
EPS8L3	ENSDARG00000077296	2382.95	40	190	1.9	8.62	2.18169	Up	1.4001e-25	3.58342e-24	K07365|1|2e-07|58.5|cbr:CBG14353|NCK adaptor protein	-	-	-
TRIM47	ENSDARG00000039852	3063	6	27	0.21	0.95	2.17754	Up	0.000148888	0.000864633	K12023|1|1e-108|395|dre:338307|tripartite motif-containing protein 47;K12015|2|3e-70|267|dre:100537128|tripartite motif-containing protein 39	-	-	-
cyp2x10.2	ENSDARG00000068283	1634	176.3	777.3	11.52	52.08	2.17659	Up	4.96644e-94	3.78038e-92	K07417|1|4e-96|352|dre:100000156|cytochrome P450, family 2, subfamily G;K07416|2|1e-91|338|mmu:13107|cytochrome P450, family 2, subfamily F [EC:1.14.14.1];K07413|3|3e-91|336|tgu:100228872|cytochrome P450, family 2, subfamily C [EC:1.14.14.1];K07418|4|6e-91|335|dre:100034366|cytochrome P450, family 2, subfamily J [EC:1.14.14.1];K07411|5|6e-91|335|xtr:496407|cytochrome P450, family 2, subfamily A […	-	GO:0005506//iron ion binding;GO:0016491//oxidoreductase activity	GO:0008152//metabolic process
fgd4a	ENSDARG00000011830	5620.99	34	131	0.55	2.48	2.17284	Up	2.37554e-15	4.01498e-14	K05723|1|8e-07|53.1|dre:556216|FYVE, RhoGEF and PH domain containing 4	GO:0044464//cell part	GO:0005088//Ras guanyl-nucleotide exchange factor activity	GO:0007266//Rho protein signal transduction
efr3ba	ENSDARG00000033516	3474.05	9	38	0.26	1.17	2.16993	Up	1.05388e-05	7.53628e-05	-	-	-	-
dip2a	ENSDARG00000078058	4737	11	48	0.24	1.08	2.16993	Up	4.75466e-07	4.0869e-06	-	GO:0043231//intracellular membrane-bounded organelle	GO:0005515//protein binding	GO:0032501//multicellular organismal process
il34	ENSDARG00000091003	1757	10.24	44.9	0.62	2.79	2.16993	Up	1.34144e-06	1.08497e-05	-	GO:0005576//extracellular region	GO:0005102//receptor binding	GO:0050794//regulation of cellular process
si:dkey-147f3.8	ENSDARG00000092166	1004.22	13.99	64	1.59	7.15	2.16892	Up	9.61264e-10	1.07427e-08	K10103|1|1e-51|147|dre:570101|F-box protein 44;K10100|5|1e-18|60.5|rno:192351|F-box protein 6	GO:0005737//cytoplasm	GO:0005488//binding	GO:0006511//ubiquitin-dependent protein catabolic process;GO:0009057//macromolecule catabolic process;GO:0044238//primary metabolic process;GO:0044260
si:dkeyp-59a8.3	ENSDARG00000041917	643	8	35	1.41	6.34	2.16879	Up	1.80559e-05	0.000123943	K05509|1|4e-39|159|dre:100034523|C-C motif chemokine 7/8/11/12/13;K05514|3|4e-13|73.2|ptr:747591|C-C motif chemokine, other	GO:0005576//extracellular region;GO:0044421//extracellular region part	GO:0005125//cytokine activity;GO:0060089	GO:0002376//immune system process;GO:0006875//cellular metal ion homeostasis;GO:0008283//cell proliferation;GO:0023052//signaling
MAP4	ENSDARG00000090938	3558	12	52	0.35	1.57	2.16534	Up	1.68964e-07	1.53178e-06	K10431|1|4e-127|457|dre:100001114|microtubule-associated protein 4	GO:0044424//intracellular part	-	-
cd63	ENSDARG00000025147	1294	480	2098	39.99	179.33	2.16491	Up	1.32441e-248	2.40879e-246	K06497|1|8e-125|447|dre:321461|CD63 antigen	GO:0031224//intrinsic to membrane	-	-
cnp	ENSDARG00000070822	2711	100.52	439.43	3.9	17.48	2.16416	Up	1.23821e-53	5.74439e-52	K01121|1|1e-139|498|dre:325896|2',3'-cyclic-nucleotide 3'-phosphodiesterase [EC:3.1.4.37]	-	-	-
CABZ01039235.1	ENSDARG00000063020	3205	11	48	0.36	1.61	2.16099	Up	4.75466e-07	4.08348e-06	K12473|1|1e-11|73.6|dre:387529|low-density lipoprotein receptor	-	GO:0047661	-
ehf	ENSDARG00000052115	1546	14	61	0.97	4.33	2.15831	Up	1.29511e-08	1.3086e-07	K09429|1|3e-97|354|dre:568223|E74-like factor 3/5	GO:0043231//intracellular membrane-bounded organelle	GO:0001071//nucleic acid binding transcription factor activity	GO:0006351//transcription, DNA-dependent
b3galt2	ENSDARG00000042628	2910	11	48	0.4	1.78	2.15381	Up	4.75466e-07	4.08519e-06	K07820|1|0.0|892|dre:404633|beta-1,3-galactosyltransferase 2 [EC:2.4.1.-]	GO:0031224//intrinsic to membrane;GO:0043231//intracellular membrane-bounded organelle	GO:0035250//UDP-galactosyltransferase activity	GO:0006464//cellular protein modification process;GO:0009311//oligosaccharide metabolic process
slc4a4b	ENSDARG00000044808	2905	22	96	0.8	3.56	2.15381	Up	8.01768e-13	1.14749e-11	K13575|1|0.0|1553|dre:568631|solute carrier family 4 (sodium bicarbonate cotransporter), member 4	GO:0031224//intrinsic to membrane	GO:0015301//anion:anion antiporter activity	GO:0006811//ion transport
col5a1	ENSDARG00000012593	9581	314	1362	3.39	15.08	2.15328	Up	4.80118e-161	5.30505e-159	K06236|1|0.0|701|dre:100334431|collagen, type I/II/III/V/XI, alpha	GO:0005581//collagen	GO:0005198//structural molecule activity;GO:0005515//protein binding	GO:0009887//organ morphogenesis;GO:0030198//extracellular matrix organization;GO:0072358//cardiovascular system development
myl6	ENSDARG00000008494	931.21	54	223	6.08	27.01	2.15135	Up	1.1499e-26	3.0692e-25	K05738|1|2e-45|182|dre:337226|myosin light chain 1;K12751|2|6e-45|180|dre:798632|myosin light chain 6	-	GO:0046872//metal ion binding	-
ftr54	ENSDARG00000043850	1763	66	286	3.99	17.71	2.1501	Up	3.87714e-35	1.3149e-33	K12023|1|2e-42|174|dre:338307|tripartite motif-containing protein 47;K12015|5|8e-36|152|dre:100537128|tripartite motif-containing protein 39	GO:0044464//cell part	GO:0046914//transition metal ion binding	-
col6a2	ENSDARG00000061436	5467.24	38	191	0.84	3.72	2.14684	Up	9.37374e-27	2.50845e-25	K06238|1|0.0|1488|dre:567771|collagen, type VI, alpha	GO:0005886//plasma membrane;GO:0044421//extracellular region part	-	GO:0009746
hip1rb	ENSDARG00000059484	3239.04	18	72	0.54	2.39	2.14598	Up	2.56348e-09	2.75547e-08	K04559|1|9e-33|140|mgp:100547649|huntingtin interacting protein 1	GO:0012505//endomembrane system;GO:0030135//coated vesicle;GO:0043232	GO:0005543//phospholipid binding;GO:0008092//cytoskeletal protein binding;GO:0008289//lipid binding	GO:0006897//endocytosis
serpine2	ENSDARG00000029353	1609	12	52	0.8	3.54	2.14568	Up	1.68964e-07	1.5311e-06	K03982|1|6e-81|302|ssc:396945|plasminogen activator inhibitor-1	GO:0009897//external side of plasma membrane;GO:0030141//secretory granule;GO:0044297//cell body;GO:0044421//extracellular region part;GO:0045202//synapse	GO:0004866//endopeptidase inhibitor activity;GO:0005515//protein binding;GO:0005539//glycosaminoglycan binding	GO:0002028//regulation of sodium ion transport;GO:0003006//developmental process involved in reproduction;GO:0007320//insemination;GO:0008283//cell proliferation;GO:0008589//regulation of smoothened signaling pathway;GO:0009628//response to abiotic stimulus;GO:0009653//anatomical structure morphogenesis;GO:0009895;GO:0009968//negative regulation of signal transduction;GO:0010543//regulation of pl…
si:dkey-20d21.12	ENSDARG00000092123	1116.59	12	47	1.06	4.69	2.14552	Up	2.04848e-06	1.61552e-05	-	-	-	-
C7H4orf48	ENSDARG00000089877	943	7	30	0.81	3.58	2.14397	Up	8.64868e-05	0.000525414	-	-	GO:0003824//catalytic activity	-
NEK3	ENSDARG00000058869	2750	98	422.88	3.75	16.57	2.14361	Up	8.22382e-51	3.66629e-49	K08857|1|3e-70|267|ecb:100052419|NIMA (never in mitosis gene a)-related kinase [EC:2.7.11.1]	GO:0043231//intracellular membrane-bounded organelle	GO:0004672//protein kinase activity;GO:0032559;GO:0043169//cation binding	GO:0000087//M phase of mitotic cell cycle;GO:0006464//cellular protein modification process
si:dkeyp-72e1.6	ENSDARG00000091838	832	6	41	1.27	5.6	2.1406	Up	6.51886e-08	6.17115e-07	-	-	-	-
col2a1b	ENSDARG00000011407	3774	8	34	0.22	0.97	2.14048	Up	3.01062e-05	0.000199466	K06236|1|5e-156|553|gga:395069|collagen, type I/II/III/V/XI, alpha	-	-	GO:0001501//skeletal system development;GO:0009887//organ morphogenesis
cstf2	ENSDARG00000044009	1678	5.49	32.41	0.48	2.11	2.13614	Up	3.0275e-06	2.33213e-05	K14407|1|9e-55|213|dre:100534697|cleavage stimulation factor subunit 2	GO:0005849//mRNA cleavage factor complex	GO:0005488//binding	GO:0006351//transcription, DNA-dependent;GO:0008380//RNA splicing;GO:0031124//mRNA 3'-end processing
arhgef10	ENSDARG00000077788	2414.9	20	51	0.52	2.28	2.13245	Up	0.000139275	0.00081503	K08878|1|1e-21|106|cin:100176232|breakpoint cluster region protein [EC:2.7.11.1]	-	-	-
si:ch211-270g19.5	ENSDARG00000097256	2620	8	34	0.32	1.4	2.12928	Up	3.01062e-05	0.000199337	K05852|1|5e-06|54.3|xtr:100379739|phospholamban	-	-	-
plekha7b	ENSDARG00000062220	4489	45	193	1.05	4.59	2.1281	Up	5.16344e-24	1.24846e-22	K05633|1|4e-12|75.5|cin:100182617|atrophin-1 interacting protein 5 (WW domain containing E3 ubiquitin protein ligase 1) [EC:6.3.2.19];K05632|2|8e-12|74.3|bta:508431|atrophin-1 interacting protein 4 [EC:6.3.2.19]	-	-	-
cd151	ENSDARG00000038288	1402	7	30	0.54	2.36	2.12776	Up	8.64868e-05	0.00052557	K06537|1|2e-51|202|dre:450020|CD151 antigen	GO:0016020//membrane;GO:0031224//intrinsic to membrane	-	GO:0007044//cell-substrate junction assembly
myo10l3	ENSDARG00000074143	4172.74	13	46	0.27	1.18	2.12776	Up	7.99682e-06	5.81772e-05	K12559|1|0.0|1340|dre:555290|myosin X	GO:0005856//cytoskeleton;GO:0015629//actin cytoskeleton;GO:0031252//cell leading edge	GO:0000166//nucleotide binding;GO:0003779//actin binding;GO:0017111//nucleoside-triphosphatase activity;GO:0032559	GO:0023052//signaling
ANPEP	ENSDARG00000097285	1354	45.18	191.86	3.59	15.64	2.12318	Up	1.39667e-23	3.32998e-22	K11140|1|6e-153|541|dre:100535773|aminopeptidase N [EC:3.4.11.2]	-	-	-
ccl25b	ENSDARG00000070873	726	108	458	16.66	72.57	2.12298	Up	2.64612e-54	1.25307e-52	K13072|1|3e-51|201|dre:795788|C-C motif chemokine 25;K16062|5|3e-08|59.3|oaa:100092451|C-C motif chemokine 21	-	-	-
rnf26	ENSDARG00000074074	2127.53	7	29	0.34	1.48	2.12199	Up	0.000143944	0.000838532	K15693|1|0.0|759|dre:793090|RING finger protein 26	-	-	-
cyp2x10.2	ENSDARG00000006501	1661	427.7	1815	27.47	119.56	2.12181	Up	2.69396e-210	3.89903e-208	K07417|1|1e-79|278|dre:100000156|cytochrome P450, family 2, subfamily G;K07416|3|1e-75|266|mmu:13107|cytochrome P450, family 2, subfamily F [EC:1.14.14.1];K07411|5|5e-75|262|xtr:496407|cytochrome P450, family 2, subfamily A [EC:1.14.14.1]	-	GO:0005506//iron ion binding;GO:0016491//oxidoreductase activity	GO:0008152//metabolic process
ptprsa	ENSDARG00000059738	10768	131.56	517.03	1.17	5.09	2.12116	Up	2.40824e-57	1.19551e-55	K06778|1|0.0|3390|dre:140820|protein tyrosine phosphatase, receptor type, S [EC:3.1.3.48]	GO:0016021//integral to membrane	GO:0004725//protein tyrosine phosphatase activity;GO:0004871//signal transducer activity;GO:0005488//binding	GO:0006796//phosphate-containing compound metabolic process
pkp1b	ENSDARG00000052705	2833	15	64	0.56	2.43	2.11746	Up	7.6777e-09	7.94122e-08	K10387|1|0.0|1250|dre:797838|plakophilin 1	GO:0016020//membrane	-	GO:0009987//cellular process
aldoaa	ENSDARG00000011665	1609	183	774	12.15	52.7	2.11685	Up	2.27146e-90	1.64958e-88	K01623|1|0.0|737|dre:336425|fructose-bisphosphate aldolase, class I [EC:4.1.2.13]	-	GO:0016832//aldehyde-lyase activity	GO:0006007//glucose catabolic process
zgc:77158	ENSDARG00000013784	2652	183	771	7.26	31.36	2.11088	Up	9.97754e-90	7.14489e-88	K15379|1|0.0|1007|dre:402971|solute carrier family 45, member 3	-	-	-
saa	ENSDARG00000045999	640	10	42	1.77	7.64	2.10982	Up	3.70596e-06	2.82092e-05	-	GO:0034358//plasma lipoprotein particle	-	GO:0002526//acute inflammatory response
myh11a	ENSDARG00000009782	7086	145	610	2.12	9.15	2.10971	Up	2.86412e-71	1.7262e-69	K10352|1|2e-73|275|dre:554168|myosin heavy chain	GO:0016459//myosin complex;GO:0043292//contractile fiber;GO:0048770	GO:0005198//structural molecule activity;GO:0008092//cytoskeletal protein binding;GO:0017111//nucleoside-triphosphatase activity;GO:0032559	GO:0006936//muscle contraction;GO:0009653//anatomical structure morphogenesis;GO:0014866//skeletal myofibril assembly;GO:0030856//regulation of epithelial cell differentiation;GO:0048747//muscle fiber development;GO:0085029//extracellular matrix assembly
ldha	ENSDARG00000040856	2161	94	395	4.6	19.82	2.10725	Up	1.05849e-46	4.39478e-45	K00016|1|5e-173|608|dre:30496|L-lactate dehydrogenase [EC:1.1.1.27]	GO:0044424//intracellular part	GO:0004457//lactate dehydrogenase activity	GO:0006007//glucose catabolic process;GO:0006950//response to stress
ccr9a	ENSDARG00000055186	1856	15	63	0.86	3.7	2.10512	Up	1.26794e-08	1.28241e-07	K04184|1|0.0|764|dre:553366|C-C chemokine receptor type 9	GO:0016020//membrane	GO:0004930//G-protein coupled receptor activity	GO:0007165//signal transduction
ccdc85cb	ENSDARG00000079555	2136	9	38	0.45	1.93	2.1006	Up	1.05388e-05	7.53366e-05	-	-	-	-
lect2l	ENSDARG00000033227	732	46	192	7.03	30.15	2.10056	Up	2.24792e-23	5.29808e-22	-	-	-	-
hrasb	ENSDARG00000005651	2331.64	8	36	0.39	1.67	2.0983	Up	1.07798e-05	7.6979e-05	K02833|1|8e-47|187|cfa:403735|GTPase HRas	GO:0012505//endomembrane system;GO:0016020//membrane;GO:0043231//intracellular membrane-bounded organelle;GO:0044444//cytoplasmic part	GO:0005515//protein binding;GO:0017111//nucleoside-triphosphatase activity;GO:0032561//guanyl ribonucleotide binding	GO:0000082//G1/S transition of mitotic cell cycle;GO:0002376//immune system process;GO:0006275//regulation of DNA replication;GO:0006935//chemotaxis;GO:0007169//transmembrane receptor protein tyrosine kinase signaling pathway;GO:0007264//small GTPase mediated signal transduction;GO:0007267//cell-cell signaling;GO:0007569//cell aging;GO:0007599//hemostasis;GO:0008283//cell proliferation;GO:0008284…
rbm24a	ENSDARG00000078293	2940	8	34	0.29	1.24	2.09622	Up	3.01062e-05	0.000199401	K12741|1|2e-12|75.9|cin:100184318|heterogeneous nuclear ribonucleoprotein A1/A3;K14411|2|3e-12|75.1|bta:505542|RNA-binding protein Musashi	GO:0044424//intracellular part	GO:0003729//mRNA binding	GO:0014902//myotube differentiation;GO:0016071//mRNA metabolic process
si:dkeyp-110c12.3	ENSDARG00000051795	1878	12	50	0.68	2.9	2.09245	Up	4.63234e-07	3.9901e-06	K14754|1|1e-145|517|dre:360142|interferon-induced GTP-binding protein Mx1	-	-	-
si:ch211-269i23.2	ENSDARG00000074575	5575	32	136	0.61	2.6	2.09163	Up	3.146e-17	5.89395e-16	K05702|1|6e-13|78.6|bmy:Bm1_11605|afadin;K06095|3|1e-12|77.4|nve:NEMVE_v1g216282|multiple PDZ domain protein	-	-	-
tinagl1	ENSDARG00000061231	5352.24	49	156	0.73	3.11	2.09095	Up	5.91726e-15	9.79159e-14	K01363|1|4e-37|159|ecb:100060963|cathepsin B [EC:3.4.22.1]	GO:0044421//extracellular region part;GO:0044424//intracellular part	GO:0001871;GO:0004175//endopeptidase activity;GO:0004857//enzyme inhibitor activity;GO:0004888//transmembrane signaling receptor activity;GO:0005198//structural molecule activity;GO:0005515//protein binding	GO:0002376//immune system process;GO:0016192//vesicle-mediated transport;GO:0019538//protein metabolic process
kank2	ENSDARG00000018393	4249	19.18	79.67	0.47	2	2.08927	Up	2.09258e-10	2.47734e-09	K15502|1|1e-14|83.6|spu:577492|serine/threonine-protein phosphatase 6 regulatory ankyrin repeat subunit A	-	-	-
elf3	ENSDARG00000077982	1905	90	360	4.84	20.58	2.08816	Up	6.33344e-41	2.39274e-39	K09429|1|1e-120|432|dre:560869|E74-like factor 3/5	GO:0043231//intracellular membrane-bounded organelle	GO:0001071//nucleic acid binding transcription factor activity;GO:0003676//nucleic acid binding	GO:0001701//in utero embryonic development;GO:0006351//transcription, DNA-dependent;GO:0007275//multicellular organismal development;GO:0009987//cellular process;GO:0043062//extracellular structure organization;GO:0048771//tissue remodeling
arrdc3a	ENSDARG00000052690	3361.51	117	498	3.75	15.9	2.08406	Up	4.40622e-59	2.28678e-57	-	GO:0044424//intracellular part	GO:0005488//binding	GO:0023052//signaling
il1rapl1a	ENSDARG00000062045	3138.94	12	38	0.31	1.3	2.06817	Up	0.000141686	0.000826315	K05170|1|0.0|798|dre:557801|interleukin 1 receptor accessory protein-like	GO:0031224//intrinsic to membrane;GO:0033267//axon part;GO:0044297//cell body;GO:0044424//intracellular part	GO:0004896//cytokine receptor activity	GO:0006952//defense response;GO:0023052//signaling;GO:0042551//neuron maturation;GO:0043062//extracellular structure organization
TNFRSF14	ENSDARG00000068966	1433	31	126	2.32	9.68	2.06088	Up	1.68047e-15	2.87808e-14	K05152|1|2e-21|102|dre:100536255|tumor necrosis factor receptor superfamily member 14	GO:0044464//cell part	GO:0004872//receptor activity	GO:0002376//immune system process;GO:0009987//cellular process
cbln9	ENSDARG00000030254	814	173	703	23.58	98.38	2.0608	Up	2.01478e-79	1.31037e-77	K07296|1|3e-09|62.4|dre:751715|adiponectin	-	-	-
si:dkey-96g2.1	ENSDARG00000097725	766	474	1920	68.98	286.98	2.0567	Up	4.49856e-213	6.69959e-211	-	-	-	-
slc7a6	ENSDARG00000054423	1938	12	51	0.69	2.86	2.05135	Up	2.80234e-07	2.47289e-06	K13872|1|0.0|917|dre:57957|solute carrier family 7 (L-type amino acid transporter), member 6	GO:0031224//intrinsic to membrane;GO:0044459//plasma membrane part	GO:0005275//amine transmembrane transporter activity	GO:0006865//amino acid transport
meis4.1a	ENSDARG00000002937	1525.85	18	50	0.87	3.6	2.04891	Up	5.81968e-05	0.000366328	K15613|1|2e-55|216|dre:170446|homeobox protein Meis 1	GO:0043231//intracellular membrane-bounded organelle;GO:0043234//protein complex	GO:0000981//sequence-specific DNA binding RNA polymerase II transcription factor activity;GO:0001071//nucleic acid binding transcription factor activity;GO:0003677//DNA binding;GO:0046983//protein dimerization activity	GO:0002064//epithelial cell development;GO:0002088//lens development in camera-type eye;GO:0003143//embryonic heart tube morphogenesis;GO:0006351//transcription, DNA-dependent;GO:0006355//regulation of transcription, DNA-dependent;GO:0022402//cell cycle process;GO:0030097//hemopoiesis;GO:0045596//negative regulation of cell differentiation;GO:0048514//blood vessel morphogenesis;GO:0048646//anatom…
atp1a1a.4	ENSDARG00000001870	2795.67	47.61	236.21	2.2	9.1	2.04836	Up	1.12011e-32	3.54709e-31	K01539|1|2e-28|126|acs:100564542|sodium/potassium-transporting ATPase subunit alpha [EC:3.6.3.9]	GO:0016021//integral to membrane;GO:0031224//intrinsic to membrane	GO:0008556//potassium-transporting ATPase activity;GO:0032559;GO:0043169//cation binding	GO:0007420//brain development;GO:0007507//heart development;GO:0009206;GO:0009790//embryo development;GO:0009855//determination of bilateral symmetry;GO:0010171//body morphogenesis;GO:0030001//metal ion transport;GO:0048646//anatomical structure formation involved in morphogenesis
mhc1zba	ENSDARG00000036588	2323	1199.7	4824.23	54.52	224.77	2.04359	Up	0	0	K06751|1|2e-45|184|xla:398628|major histocompatibility complex, class I	GO:0042611	-	GO:0002376//immune system process
si:ch211-129c21.1	ENSDARG00000024775	2170.95	25	88	1.07	4.4	2.03989	Up	6.02622e-10	6.8275e-09	K06521|1|9e-47|112|dre:563087|semaphorin 4	-	-	-
ivns1abpb	ENSDARG00000013946	2935	60	241	2.15	8.84	2.03971	Up	5.0738e-28	1.39594e-26	K15046|1|0.0|1285|dre:334334|influenza virus NS1A-binding protein	GO:0043231//intracellular membrane-bounded organelle;GO:0043232	-	-
ba1	ENSDARG00000089087	666.85	2847.8	11382.1	481.9	1979.42	2.03827	Up	0	0	K13825|1|8e-39|160|ssc:407067|hemoglobin subunit epsilon	GO:0043231//intracellular membrane-bounded organelle;GO:0043234//protein complex	GO:0001071//nucleic acid binding transcription factor activity;GO:0005506//iron ion binding;GO:0022892	GO:0006351//transcription, DNA-dependent;GO:0006950//response to stress;GO:0015669//gas transport;GO:0048534
eps8l1	ENSDARG00000057984	2061	15	60	0.77	3.16	2.03699	Up	5.61452e-08	5.35202e-07	K07365|1|4e-08|60.8|ssc:100192438|NCK adaptor protein	-	-	-
bcl2l13	ENSDARG00000062370	3895.43	24	91	0.61	2.5	2.03505	Up	6.19926e-11	7.68439e-10	K15485|1|6e-71|267|dre:559355|Bcl-2-like protein 13	GO:0031224//intrinsic to membrane;GO:0043231//intracellular membrane-bounded organelle	-	GO:0006915//apoptotic process;GO:0043067//regulation of programmed cell death
ccdc136b	ENSDARG00000057921	4363.45	54	189	1.13	4.63	2.03469	Up	1.18898e-19	2.45341e-18	-	-	-	-
tfr1a	ENSDARG00000058784	2804.43	8	33	0.31	1.27	2.03449	Up	4.99598e-05	0.000317985	K06503|1|0.0|1429|dre:494477|transferrin receptor	-	GO:0016787//hydrolase activity	GO:0006875//cellular metal ion homeostasis;GO:0019538//protein metabolic process;GO:0020027//hemoglobin metabolic process;GO:0030099//myeloid cell differentiation
cxcl14	ENSDARG00000056627	1732	17	68	1.05	4.29	2.03059	Up	7.16044e-09	7.43615e-08	K10033|1|4e-54|213|dre:58151|C-X-C motif chemokine 14	GO:0044421//extracellular region part	GO:0005125//cytokine activity	GO:0002376//immune system process
atp2a3	ENSDARG00000060978	5467	92	365	1.75	7.12	2.02452	Up	3.61036e-41	1.37408e-39	K05853|1|0.0|1791|dre:568671|Ca2+ transporting ATPase, sarcoplasmic/endoplasmic reticulum [EC:3.6.3.8]	GO:0005635//nuclear envelope;GO:0005789//endoplasmic reticulum membrane;GO:0031224//intrinsic to membrane	GO:0005515//protein binding;GO:0019829//cation-transporting ATPase activity;GO:0032559;GO:0043169//cation binding	GO:0006875//cellular metal ion homeostasis;GO:0007165//signal transduction;GO:0008016//regulation of heart contraction;GO:0009206;GO:0042221//response to chemical stimulus;GO:0070838//divalent metal ion transport
sptlc2a	ENSDARG00000018976	1779.99	21	79	1.19	4.84	2.02405	Up	1.32844e-09	1.46549e-08	K00654|1|0.0|647|dre:553646|serine palmitoyltransferase [EC:2.3.1.50]	GO:0031211//endoplasmic reticulum palmitoyltransferase complex;GO:0031224//intrinsic to membrane	GO:0016454;GO:0048037//cofactor binding	GO:0006667//sphinganine metabolic process;GO:0006670//sphingosine metabolic process;GO:0006672//ceramide metabolic process;GO:0006684//sphingomyelin metabolic process;GO:0030148//sphingolipid biosynthetic process
si:dkeyp-82a1.1	ENSDARG00000093386	756.2	6.81	28.96	1.08	4.39	2.02319	Up	8.81084e-05	0.00053416	-	-	-	-
CABZ01046433.1	ENSDARG00000071622	378	17	67	5.47	22.23	2.0229	Up	1.16784e-08	1.1835e-07	-	-	-	-
rab44	ENSDARG00000028389	6470.14	11	42	0.17	0.69	2.02106	Up	9.46022e-06	6.80527e-05	K07976|1|8e-36|154|nvi:100123040|Rab family, other	-	-	-
hmgb3a	ENSDARG00000056725	1709	24	95	1.5	6.08	2.01911	Up	9.0122e-12	1.19188e-10	K11296|1|1e-81|302|dre:561025|high mobility group protein B3	GO:0043229//intracellular organelle;GO:0043231//intracellular membrane-bounded organelle;GO:0043232	GO:0043566//structure-specific DNA binding	GO:0002682//regulation of immune system process;GO:0006259//DNA metabolic process;GO:0030097//hemopoiesis;GO:0045577//regulation of B cell differentiation;GO:0045596//negative regulation of cell differentiation;GO:2000026//regulation of multicellular organismal development
MYRFL	ENSDARG00000040581	2673	207	818	8.15	33.01	2.01803	Up	8.0711e-90	5.7999e-88	-	-	-	-
ITGAE	ENSDARG00000057787	5424.64	26.34	123.76	0.6	2.43	2.01792	Up	5.06696e-17	9.43262e-16	K06524|1|0.0|1800|dre:100536705|integrin alpha E	GO:0016020//membrane	-	-
SLC25A24	ENSDARG00000008568	2254	19	75	0.89	3.6	2.01612	Up	1.49786e-09	1.64093e-08	K14684|1|4e-75|280|dre:447867|solute carrier family 25 (mitochondrial phosphate transporter), member 23/24/25/41	GO:0019866//organelle inner membrane;GO:0031224//intrinsic to membrane;GO:0043231//intracellular membrane-bounded organelle	GO:0046872//metal ion binding	GO:0006810//transport
plekhh1	ENSDARG00000053835	6240	17	66	0.28	1.13	2.01282	Up	1.89944e-08	1.90148e-07	K12559|1|5e-34|148|dre:555290|myosin X	GO:0043232	-	GO:0001525//angiogenesis;GO:0006935//chemotaxis
wu:fb59d01	ENSDARG00000089361	917	50	196	6	24.13	2.00779	Up	1.36948e-22	3.14476e-21	K03909|1|2e-19|97.1|mdo:100028266|tissue factor pathway inhibitor	-	-	-
ggctb	ENSDARG00000005085	837.08	9	34	1.15	4.62	2.00626	Up	7.69684e-05	0.000473043	K00682|1|4e-20|97.8|dre:406278|gamma-glutamylcyclotransferase [EC:2.3.2.4]	GO:0044444//cytoplasmic part	GO:0016755;GO:0042802//identical protein binding	GO:0008637//apoptotic mitochondrial changes
pip5k1ba	ENSDARG00000044295	2414	11	53	0.59	2.37	2.0061	Up	3.57172e-08	3.46255e-07	K00889|1|2e-85|315|dre:449831|1-phosphatidylinositol-4-phosphate 5-kinase [EC:2.7.1.68]	GO:0031254//trailing edge	GO:0000166//nucleotide binding;GO:0016307//phosphatidylinositol phosphate kinase activity;GO:0032559	GO:0006796//phosphate-containing compound metabolic process;GO:0046488//phosphatidylinositol metabolic process
PELI3	ENSDARG00000087452	1611	12	47	0.8	3.2	2	Up	2.04848e-06	1.61614e-05	K11964|1|0.0|868|dre:100331601|pellino	-	-	-
si:ch211-195m9.3	ENSDARG00000096365	2466	2	21	0.23	0.92	2	Up	2.81578e-05	0.000187767	-	-	-	-
adam8b	ENSDARG00000057644	3476.75	63.6	222	1.72	6.85	1.9937	Up	5.64302e-23	1.31342e-21	K06540|1|4e-36|151|dre:368917|disintegrin and metalloproteinase domain-containing protein 8 [EC:3.4.24.-]	GO:0016020//membrane;GO:0030141//secretory granule	GO:0005488//binding;GO:0070011//peptidase activity, acting on L-amino acid peptides	GO:0007155//cell adhesion;GO:0050794//regulation of cellular process;GO:0050896//response to stimulus
btr32	ENSDARG00000053940	2911	11	43	0.4	1.59	1.99095	Up	5.80396e-06	4.3078e-05	K12015|1|0.0|672|dre:100137104|tripartite motif-containing protein 39;K12023|4|3e-75|284|dre:338307|tripartite motif-containing protein 47	-	GO:0046872//metal ion binding	GO:0030099//myeloid cell differentiation
tenc1a	ENSDARG00000076292	5411.81	33	133	0.66	2.62	1.98903	Up	3.5997e-16	6.4164e-15	K00665|1|2e-59|232|dpe:Dper_GL12292|fatty acid synthase, animal type [EC:2.3.1.85];K01110|2|8e-34|147|tca:663870|phosphatidylinositol-3,4,5-trisphosphate 3-phosphatase [EC:3.1.3.67];K08855|3|1e-32|143|bfo:BRAFLDRAFT_115879|cyclin G-associated kinase [EC:2.7.11.1]	-	-	-
cyb5r1	ENSDARG00000018966	1730	23	89	1.42	5.62	1.98468	Up	6.58754e-11	8.16077e-10	K00326|1|6e-162|571|dre:336553|cytochrome-b5 reductase [EC:1.6.2.2]	-	GO:0003824//catalytic activity	-
spint2	ENSDARG00000069476	2024	220	849	11.52	45.58	1.98426	Up	4.05496e-91	2.97634e-89	K15619|1|2e-14|79.7|acs:100556267|Kunitz-type protease inhibitor 1	-	-	-
bpifcl	ENSDARG00000088486	1419	8	31	0.61	2.41	1.98215	Up	0.000135493	0.000794482	K05399|1|4e-21|101|nve:NEMVE_v1g170435|lipopolysaccharide-binding protein	-	-	-
tex15	ENSDARG00000088654	6127.13	12	43	0.19	0.75	1.98089	Up	1.40829e-05	9.84462e-05	-	-	-	-
ITGA2	ENSDARG00000086838	1166.5	12	52	1.26	4.96	1.97692	Up	1.68964e-07	1.53043e-06	K06481|1|6e-60|232|dre:100536533|integrin alpha 2	GO:0005886//plasma membrane;GO:0016020//membrane;GO:0044425//membrane part	GO:0005515//protein binding	GO:0006935//chemotaxis;GO:0007155//cell adhesion;GO:0007599//hemostasis;GO:0009653//anatomical structure morphogenesis;GO:0031589//cell-substrate adhesion;GO:0032501//multicellular organismal process;GO:0050896//response to stimulus;GO:0065007//biological regulation
THBD	ENSDARG00000092470	1402	11	42	0.84	3.3	1.974	Up	9.46022e-06	6.80765e-05	K03907|1|3e-63|243|aml:100467359|thrombomodulin	GO:0016020//membrane	-	GO:0050789//regulation of biological process;GO:0050817;GO:0050896//response to stimulus
TNFRSF14	ENSDARG00000092381	939.14	21.44	85	2.6	10.2	1.97199	Up	7.263e-11	8.94899e-10	K05152|1|2e-67|231|dre:791704|tumor necrosis factor receptor superfamily member 14	GO:0044464//cell part	GO:0004872//receptor activity	GO:0002376//immune system process;GO:0009987//cellular process;GO:0012501//programmed cell death
esr2b	ENSDARG00000034181	2534.61	411	1609	17.48	68.55	1.97145	Up	2.40694e-173	2.87601e-171	K08551|1|1e-62|240|dre:317734|estrogen receptor beta	GO:0043231//intracellular membrane-bounded organelle	GO:0001071//nucleic acid binding transcription factor activity;GO:0003677//DNA binding;GO:0004879//ligand-activated sequence-specific DNA binding RNA polymerase II transcription factor activity;GO:0008289//lipid binding;GO:0046914//transition metal ion binding	GO:0006351//transcription, DNA-dependent;GO:0009755//hormone-mediated signaling pathway
si:ch211-14a17.10	ENSDARG00000076534	2440.09	19	54	0.61	2.39	1.97013	Up	2.1621e-05	0.000146555	K10352|1|2e-20|102|bta:281339|myosin heavy chain;K11498|3|4e-20|101|ptr:461413|centromeric protein E	-	-	-
c6	ENSDARG00000093052	2051.95	43.57	112.07	1.52	5.93	1.96396	Up	8.15746e-09	8.40783e-08	K03995|1|7e-128|456|dre:393611|complement component 6	GO:0005887//integral to plasma membrane	-	GO:0006955//immune response;GO:0048518
NEDD9	ENSDARG00000089878	2760	85.71	324.43	3.26	12.67	1.95847	Up	2.0606e-35	6.99991e-34	K05726|1|1e-136|488|dre:568309|breast cancer anti-estrogen resistance 1	GO:0005819//spindle;GO:0043231//intracellular membrane-bounded organelle	GO:0005488//binding	GO:0006996//organelle organization;GO:0009987//cellular process;GO:0023052//signaling;GO:0050789//regulation of biological process
zgc:162184	ENSDARG00000077217	2899.4	18	71	0.68	2.64	1.95693	Up	4.17936e-09	4.42754e-08	K01367|1|8e-154|545|dre:553353|calpain-1 [EC:3.4.22.52]	-	GO:0004197//cysteine-type endopeptidase activity	GO:0019538//protein metabolic process
pon1	ENSDARG00000032496	3791	132.32	501.09	3.65	14.16	1.95585	Up	1.2177e-53	5.66201e-52	K01045|1|1e-156|555|dre:554122|arylesterase / paraoxonase [EC:3.1.1.2 3.1.8.1]	-	-	-
cldn7b	ENSDARG00000014047	2067	29	110	1.49	5.78	1.95576	Up	6.14318e-13	8.87867e-12	K06087|1|3e-84|313|dre:60635|claudin	GO:0031224//intrinsic to membrane;GO:0043296//apical junction complex	-	-
si:ch211-213a13.11	ENSDARG00000074546	5975	119.6	452.54	2.08	8.06	1.9542	Up	1.35671e-48	5.78488e-47	K12800|1|0.0|707|dre:561595|NACHT, LRR and PYD domains-containing protein 3	-	-	-
arrdc1a	ENSDARG00000068148	2028	9	34	0.47	1.82	1.95321	Up	7.69684e-05	0.000473184	K01277|1|6e-06|53.5|tca:661730|dipeptidyl-peptidase III [EC:3.4.14.4]	-	-	-
gucy2c	ENSDARG00000014320	2255	18	79	0.98	3.79	1.95134	Up	7.81896e-11	9.60522e-10	K12320|1|0.0|777|dre:568219|heat-stable enterotoxin receptor [EC:4.6.1.2]	GO:0044464//cell part	GO:0001653//peptide receptor activity;GO:0009975//cyclase activity;GO:0016301//kinase activity;GO:0016829//lyase activity;GO:0032559	GO:0006164//purine nucleotide biosynthetic process;GO:0006464//cellular protein modification process;GO:0007165//signal transduction;GO:0009124//nucleoside monophosphate biosynthetic process
klf11b	ENSDARG00000013794	1834.11	119	454	6.99	26.99	1.94906	Up	5.26444e-49	2.25876e-47	K09209|1|2e-141|501|dre:559076|krueppel-like factor 10/11	-	GO:0046914//transition metal ion binding	-
GDPD2	ENSDARG00000073870	2732.13	99	388	3.98	15.31	1.94363	Up	3.51574e-43	1.38156e-41	K01124|1|3e-85|283|pon:100446576|glycerophosphoinositol inositolphosphodiesterase [EC:3.1.4.43]	GO:0044464//cell part	-	-
acy3.1	ENSDARG00000093003	1380.4	3.46	34.22	0.71	2.73	1.94301	Up	4.5368e-08	4.35702e-07	K01437|1|5e-64|157|dre:436619|aspartoacylase [EC:3.5.1.15]	GO:0044424//intracellular part;GO:0044459//plasma membrane part	GO:0016811//hydrolase activity, acting on carbon-nitrogen (but not peptide) bonds, in linear amides;GO:0043169//cation binding	-
sorl1	ENSDARG00000013892	8581	94	351	1.13	4.34	1.94137	Up	1.70796e-37	6.09409e-36	K04550|1|6e-129|464|gga:396170|low density lipoprotein-related protein 1 (alpha-2-macroglobulin receptor)	GO:0016021//integral to membrane;GO:0044297//cell body	GO:0004872//receptor activity;GO:0071813//lipoprotein particle binding	GO:0006897//endocytosis;GO:0008202//steroid metabolic process;GO:0048870//cell motility
pprc1	ENSDARG00000090337	4043	29	109	0.75	2.88	1.94111	Up	9.88794e-13	1.39957e-11	K07202|1|1e-34|149|mgp:100542168|peroxisome proliferative activated receptor, gamma, coactivator 1, alpha	-	-	-
SPG21	ENSDARG00000088786	723	9.59	35.91	1.49	5.72	1.9407	Up	4.71606e-05	0.000301382	-	GO:0005798//Golgi-associated vesicle	GO:0005102//receptor binding	-
EHBP1L1	ENSDARG00000057353	16905	10	36	0.06	0.23	1.9386	Up	7.05852e-05	0.000436816	K06115|1|1e-17|95.5|tsp:Tsp_02784|spectrin beta	-	-	-
zgc:158263	ENSDARG00000037267	2700	12	45	0.47	1.8	1.93726	Up	5.41544e-06	4.03693e-05	K04715|1|0.0|1157|dre:791197|ceramide kinase [EC:2.7.1.138]	-	-	-
arrdc1b	ENSDARG00000079839	4373	29	108	0.69	2.64	1.93587	Up	1.58865e-12	2.21355e-11	K15309|1|2e-08|45.8|dre:570024|CREB-regulated transcription coactivator;K12567|3|6e-07|58.2|dre:317731|titin [EC:2.7.11.1];K01277|4|1e-06|57.4|tca:661730|dipeptidyl-peptidase III [EC:3.4.14.4]	-	-	-
si:dkey-42i9.4	ENSDARG00000008049	865	24	89	3.06	11.67	1.9312	Up	1.60537e-10	1.91935e-09	K14443|1|2e-84|312|dre:492503|protein Tob/BTG	GO:0043231//intracellular membrane-bounded organelle	GO:0000989//transcription factor binding transcription factor activity;GO:0019899//enzyme binding	GO:0006915//apoptotic process;GO:0006950//response to stress;GO:0007281//germ cell development;GO:0008213;GO:0008283//cell proliferation;GO:0009725//response to hormone stimulus;GO:0016049//cell growth;GO:0030858//positive regulation of epithelial cell differentiation;GO:0044093;GO:0045661//regulation of myoblast differentiation;GO:0045765//regulation of angiogenesis;GO:0048232//male gamete gener…
nxn	ENSDARG00000033978	2478	11	41	0.47	1.79	1.92923	Up	1.53535e-05	0.000106387	-	GO:0043231//intracellular membrane-bounded organelle;GO:0044444//cytoplasmic part	GO:0016209//antioxidant activity;GO:0016668//oxidoreductase activity, acting on a sulfur group of donors, NAD(P) as acceptor	GO:0007166//cell surface receptor signaling pathway;GO:0008152//metabolic process;GO:0019725//cellular homeostasis;GO:0032501//multicellular organismal process;GO:0048869//cellular developmental process
si:ch211-197g15.6	ENSDARG00000094747	1312.56	20.68	75.53	1.67	6.36	1.92918	Up	3.69734e-09	3.93311e-08	-	-	-	-
ccdc80	ENSDARG00000000002	2604	18	67	0.73	2.78	1.92912	Up	2.87462e-08	2.81464e-07	-	-	-	-
shroom4	ENSDARG00000079900	6362	51	189	0.83	3.16	1.92874	Up	9.3265e-21	2.00921e-19	K00901|1|4e-15|85.9|gga:422129|diacylglycerol kinase [EC:2.7.1.107]	GO:0005634//nucleus;GO:0015629//actin cytoskeleton;GO:0043234//protein complex;GO:0044430//cytoskeletal part;GO:0044459//plasma membrane part	-	GO:0007275//multicellular organismal development;GO:0009987//cellular process;GO:0016043//cellular component organization;GO:0048856//anatomical structure development
stat4	ENSDARG00000028731	2871.83	20	73	0.72	2.74	1.92811	Up	9.5497e-09	9.77905e-08	K11222|1|0.0|1323|dre:368519|signal transducer and activator of transcription 4	GO:0043231//intracellular membrane-bounded organelle	GO:0001071//nucleic acid binding transcription factor activity;GO:0046872//metal ion binding;GO:0060089	GO:0006351//transcription, DNA-dependent;GO:0023052//signaling
si:ch211-285f17.1	ENSDARG00000059333	3486.29	24.87	76.43	0.62	2.35	1.92232	Up	6.16704e-08	5.85698e-07	-	-	-	GO:0007275//multicellular organismal development
CU596012.1	ENSDARG00000042583	1420	23	85	1.74	6.59	1.92119	Up	4.45242e-10	5.11779e-09	K06942|1|2e-16|87.4|bfo:BRAFLDRAFT_74841|;K14001|3|2e-10|68.2|bfo:BRAFLDRAFT_85619|nucleotide exchange factor SIL1	-	-	-
si:ch211-207b24.4	ENSDARG00000042339	2421.96	10	38	0.45	1.7	1.91754	Up	2.69212e-05	0.00017993	-	-	-	-
ptdss1b	ENSDARG00000036114	6627	18	65.15	0.28	1.05	1.90689	Up	7.41158e-08	6.97449e-07	K08729|1|1e-177|623|dre:393931|phosphatidylserine synthase 1 [EC:2.7.8.-]	GO:0031224//intrinsic to membrane	GO:0003824//catalytic activity	GO:0006658//phosphatidylserine metabolic process
cyp2k16	ENSDARG00000058458	1872	47.11	172	2.67	10.01	1.90653	Up	8.41002e-19	1.68957e-17	K07423|1|3e-99|363|oaa:100080778|cytochrome P450, family 2, subfamily W	GO:0016020//membrane;GO:0043231//intracellular membrane-bounded organelle	GO:0005506//iron ion binding;GO:0016712//oxidoreductase activity, acting on paired donors, with incorporation or reduction of molecular oxygen, reduced flavin or flavoprotein as one donor, and incorporation of one atom of oxygen	GO:0008152//metabolic process
lama3	ENSDARG00000071462	4423.35	11	42	0.27	1.01	1.90332	Up	9.46022e-06	6.81003e-05	K06240|1|3e-149|530|xtr:100496680|laminin, alpha 3/5	-	-	GO:0009987//cellular process
TACO1	ENSDARG00000062943	1325	9.98	36.38	0.81	3.03	1.90332	Up	2.87532e-05	0.000191118	-	GO:0043231//intracellular membrane-bounded organelle	-	-
basp1	ENSDARG00000053358	2450	68	247	2.93	10.9	1.89536	Up	3.71338e-26	9.70959e-25	-	-	-	-
vsig8b	ENSDARG00000013685	3097.91	12	59.96	0.56	2.08	1.89308	Up	4.49506e-09	4.7473e-08	K06788|1|2e-58|227|gga:418473|coxsackievirus and adenovirus receptor	-	-	-
ANPEP	ENSDARG00000089544	375	10	36	3.25	12.06	1.89172	Up	7.05852e-05	0.00043708	K11140|1|7e-43|172|dre:555478|aminopeptidase N [EC:3.4.11.2]	-	-	-
zgc:198329	ENSDARG00000076981	2013	64.99	234.81	3.42	12.68	1.89049	Up	5.11498e-25	1.2867e-23	K06499|1|5e-16|87.0|cfa:612435|carcinoembryonic antigen-related cell adhesion molecule	-	-	-
tbx6	ENSDARG00000011785	3049	12	43	0.41	1.52	1.89038	Up	1.40829e-05	9.84797e-05	K10180|1|0.0|1404|dre:192294|T-box protein 6	GO:0043231//intracellular membrane-bounded organelle;GO:0043234//protein complex	GO:0001071//nucleic acid binding transcription factor activity;GO:0003676//nucleic acid binding	GO:0001704//formation of primary germ layer;GO:0006357//regulation of transcription from RNA polymerase II promoter;GO:0009952//anterior/posterior pattern specification;GO:0016055//Wnt receptor signaling pathway;GO:0021522//spinal cord motor neuron differentiation;GO:0048513//organ development
tenm3	ENSDARG00000005479	11271.4	30	118	0.3	1.11	1.88753	Up	3.2537e-14	5.13201e-13	K06252|1|1e-62|244|oaa:100076692|tenascin	GO:0031224//intrinsic to membrane	-	GO:0023052//signaling
havana	ENSDARG00000096908	1161	12	43	1.12	4.12	1.87915	Up	1.40829e-05	9.85132e-05	K04309|1|5e-06|52.8|rno:286994|leucine-rich repeat-containing G protein-coupled receptor 4;K05401|3|7e-06|52.4|ecb:100009703|toll-like receptor 3	-	-	-
zgc:123107	ENSDARG00000020286	1330.39	24	85	1.92	7.06	1.87856	Up	1.04784e-09	1.16659e-08	K06752|1|1e-39|164|dre:368614|major histocompatibility complex, class II	GO:0031224//intrinsic to membrane	-	GO:0019882//antigen processing and presentation
wnt7aa	ENSDARG00000044827	2864	6	39	0.4	1.47	1.87774	Up	2.05346e-07	1.8405e-06	K00572|1|2e-100|364|dre:565714|wingless-type MMTV integration site family, member 7	GO:0016020//membrane;GO:0031012//extracellular matrix	GO:0001664//G-protein coupled receptor binding;GO:0060089	GO:0000122//negative regulation of transcription from RNA polymerase II promoter;GO:0000187//activation of MAPK activity;GO:0001505//regulation of neurotransmitter levels;GO:0001570//vasculogenesis;GO:0001775//cell activation;GO:0003002//regionalization;GO:0003006//developmental process involved in reproduction;GO:0006915//apoptotic process;GO:0007163//establishment or maintenance of cell polarit…
htatip2	ENSDARG00000028386	1442.74	44	210	4.36	16.02	1.87747	Up	3.26816e-28	9.01573e-27	-	GO:0012505//endomembrane system;GO:0043231//intracellular membrane-bounded organelle;GO:0044424//intracellular part	GO:0000166//nucleotide binding;GO:0003712//transcription cofactor activity;GO:0016903//oxidoreductase activity, acting on the aldehyde or oxo group of donors	GO:0006355//regulation of transcription, DNA-dependent;GO:0006913//nucleocytoplasmic transport;GO:0012502//induction of programmed cell death;GO:0019752//carboxylic acid metabolic process;GO:0022603//regulation of anatomical structure morphogenesis;GO:0032501//multicellular organismal process;GO:0043066//negative regulation of apoptotic process;GO:0048646//anatomical structure formation involved …
serpina1l	ENSDARG00000090850	1497.91	73226.4	264856	5301.28	19426.4	1.87361	Up	0	0	K03984|1|0.0|733|dre:322701|alpha-1-antitrypsin	-	GO:0004866//endopeptidase inhibitor activity	GO:0051346//negative regulation of hydrolase activity
tpd52	ENSDARG00000061713	924	14	50	1.67	6.11	1.87132	Up	2.8417e-06	2.19724e-05	-	GO:0005737//cytoplasm;GO:0043231//intracellular membrane-bounded organelle;GO:0044444//cytoplasmic part	GO:0005515//protein binding;GO:0042802//identical protein binding;GO:0046872//metal ion binding;GO:0046983//protein dimerization activity	GO:0006810//transport;GO:0030098//lymphocyte differentiation
lzts2a	ENSDARG00000074597	5626.96	22	62	0.32	1.17	1.87036	Up	5.91202e-06	4.37852e-05	K14000|1|2e-09|65.9|aml:100482952|ribosome-binding protein 1;K10421|2|4e-09|64.3|aga:AgaP_AGAP009210|CAP-Gly domain-containing linker protein 1;K10352|3|1e-08|63.2|dpe:Dper_GL10886|myosin heavy chain	GO:0044424//intracellular part;GO:0044464//cell part	-	GO:0009987//cellular process
ensembl	ENSDARG00000060754	5146	13	46	0.26	0.95	1.86942	Up	7.99682e-06	5.81978e-05	K08670|1|0.0|739|gga:419731|suppressor of tumorigenicity protein 14 [EC:3.4.21.109]	GO:0016021//integral to membrane;GO:0019898//extrinsic to membrane;GO:0044421//extracellular region part;GO:0044459//plasma membrane part	GO:0070011//peptidase activity, acting on L-amino acid peptides	GO:0019538//protein metabolic process;GO:0048870//cell motility
tbc1d1	ENSDARG00000062081	4576.86	18	58	0.37	1.35	1.86736	Up	1.84547e-06	1.46667e-05	K11837|1|4e-12|75.5|hsa:9098|ubiquitin carboxyl-terminal hydrolase 6/32 [EC:3.1.2.15];K13136|2|4e-07|58.9|nvi:100114269|gem associated protein 8	-	-	-
ccl-c5a	ENSDARG00000058389	949	83	295	9.6	35.01	1.86666	Up	2.7896e-30	8.19027e-29	K05512|1|2e-10|67.0|mmu:24047|C-C motif chemokine 19	-	GO:0005125//cytokine activity	GO:0002376//immune system process
serpinb1l3	ENSDARG00000014556	1234.07	41	145	3.58	13.03	1.86381	Up	1.43474e-15	2.47581e-14	K13963|1|8e-135|480|dre:335119|serpin B	-	GO:0004866//endopeptidase inhibitor activity;GO:0030414//peptidase inhibitor activity	GO:0006508//proteolysis;GO:0010466//negative regulation of peptidase activity;GO:0019222//regulation of metabolic process
lamb1b	ENSDARG00000045524	6575	23	81	0.36	1.31	1.8635	Up	2.89912e-09	3.10327e-08	K05636|1|0.0|2152|dre:286830|laminin, beta 1	GO:0043256//laminin complex;GO:0044444//cytoplasmic part	GO:0005198//structural molecule activity	GO:0007411//axon guidance;GO:0007632//visual behavior;GO:0008284//positive regulation of cell proliferation;GO:0009887//organ morphogenesis;GO:0016477//cell migration
gucy2f	ENSDARG00000025504	4614	10	36	0.23	0.83	1.85148	Up	7.05852e-05	0.000436948	K12321|1|0.0|2170|dre:140424|guanylate cyclase 2D/E/F [EC:4.6.1.2]	GO:0016020//membrane;GO:0016021//integral to membrane;GO:0031965//nuclear membrane	GO:0004871//signal transducer activity;GO:0009975//cyclase activity;GO:0016301//kinase activity;GO:0016829//lyase activity;GO:0032559;GO:0046983//protein dimerization activity	GO:0006164//purine nucleotide biosynthetic process;GO:0006464//cellular protein modification process;GO:0007165//signal transduction;GO:0007167//enzyme linked receptor protein signaling pathway;GO:0009124//nucleoside monophosphate biosynthetic process
sash1a	ENSDARG00000007179	3829.33	41	81	0.63	2.27	1.84927	Up	0.000164127	0.000945651	K14079|1|7e-17|90.9|dvi:Dvir_GJ23150|poly(A) RNA polymerase GLD2 [EC:2.7.7.19];K04438|5|7e-06|54.3|bmy:Bm1_39615|proto-oncogene C-crk	-	GO:0005488//binding	-
zgc:92313	ENSDARG00000040513	1470.07	33	111	2.31	8.3	1.84522	Up	1.12862e-11	1.48593e-10	K09626|1|6e-24|111|ecb:100068549|protease, serine, 22 [EC:3.4.21.-];K08664|2|2e-23|110|rno:192107|protease, serine, 8 (prostasin) [EC:3.4.21.-];K09639|5|5e-23|108|ptr:750142|transmembrane protease, serine 8 [EC:3.4.21.-]	GO:0044421//extracellular region part	GO:0004175//endopeptidase activity;GO:0016247//channel regulator activity	GO:0031960//response to corticosteroid stimulus
pak1	ENSDARG00000074186	1690	10.83	37.65	0.68	2.44	1.84327	Up	4.36992e-05	0.000281273	K04409|1|5e-141|501|dre:373103|p21-activated kinase 1 [EC:2.7.11.1]	GO:0005635//nuclear envelope;GO:0005924//cell-substrate adherens junction;GO:0030427//site of polarized growth;GO:0031674//I band;GO:0043005//neuron projection;GO:0044291//cell-cell contact zone	GO:0004672//protein kinase activity;GO:0019900//kinase binding;GO:0032559	GO:0001934//positive regulation of protein phosphorylation;GO:0006950//response to stress;GO:0007172//signal complex assembly;GO:0030036//actin cytoskeleton organization;GO:0031175//neuron projection development;GO:0032868//response to insulin stimulus;GO:0043406//positive regulation of MAP kinase activity;GO:0048741//skeletal muscle fiber development;GO:0048858//cell projection morphogenesis
pvrl1b	ENSDARG00000086034	1154.64	11	44	1.19	4.24	1.8331	Up	3.54608e-06	2.70524e-05	K06081|1|9e-65|246|dre:557665|poliovirus receptor-related protein 1	GO:0005911//cell-cell junction	GO:0004871//signal transducer activity;GO:0042802//identical protein binding	GO:0002088//lens development in camera-type eye;GO:0016337//cell-cell adhesion;GO:0048592//eye morphogenesis
ensembl_havana	ENSDARG00000077090	2274	79.24	273.85	3.68	13.04	1.82517	Up	2.3591e-27	6.38791e-26	K06821|1|0.0|824|dre:561433|plexin B	GO:0031224//intrinsic to membrane	GO:0004871//signal transducer activity;GO:0008047//enzyme activator activity	GO:0009966//regulation of signal transduction;GO:0032501//multicellular organismal process
gpa33	ENSDARG00000040898	1455	13	45	0.96	3.4	1.82443	Up	1.27689e-05	8.99953e-05	K06790|1|4e-29|127|xtr:394951|glycoprotein A33 (transmembrane)	-	-	-
METTL23	ENSDARG00000096852	1521	15	52	1.06	3.75	1.82283	Up	2.5811e-06	2.00403e-05	K11323|1|5e-18|93.2|dre:266962|histone arginine demethylase JMJD6 [EC:1.14.11.-]	GO:0016020//membrane	-	-
enc1	ENSDARG00000035398	7207	162	559	2.33	8.24	1.82231	Up	3.1911e-54	1.50421e-52	K10462|1|0.0|1205|dre:559101|kelch-like protein 25/37 (ectoderm-neural cortex protein)	-	-	-
si:dkey-111e8.5	ENSDARG00000093960	1060	12	41	1.23	4.33	1.81571	Up	3.59798e-05	0.000234525	-	-	-	-
si:dkey-266m15.7	ENSDARG00000093117	1628	23	79	1.51	5.31	1.81416	Up	7.28796e-09	7.56476e-08	-	-	-	-
PARD3B	ENSDARG00000067785	6801	24	83	0.37	1.3	1.81291	Up	2.63916e-09	2.8309e-08	K04237|1|2e-111|405|dre:403050|partitioning defective protein 3	-	-	-
zgc:86896	ENSDARG00000090369	1564.06	80	283	5.65	19.84	1.81209	Up	5.62128e-29	1.58042e-27	K05757|1|8e-50|197|dre:415190|actin related protein 2/3 complex, subunit 1A/1B	GO:0005856//cytoskeleton;GO:0043232	GO:0008092//cytoskeletal protein binding	GO:0008064//regulation of actin polymerization or depolymerization
moxd1	ENSDARG00000031136	3265.22	19	63	0.59	2.07	1.81084	Up	4.25624e-07	3.68003e-06	K15266|1|1e-24|114|bfo:BRAFLDRAFT_125270|dimethyladenosine transferase 1, mitochondrial;K00503|3|7e-17|88.6|dpo:Dpse_GA11749|dopamine beta-monooxygenase [EC:1.14.17.1]	GO:0043231//intracellular membrane-bounded organelle;GO:0044425//membrane part;GO:0044464//cell part	GO:0003824//catalytic activity;GO:0004497//monooxygenase activity;GO:0046872//metal ion binding	GO:0008152//metabolic process;GO:0009987//cellular process
hbaa1	ENSDARG00000097011	651	1782.03	6075.34	309.68	1084.89	1.8087	Up	0	0	K13826|1|6e-51|200|dre:497166|hemoglobin subunit zeta	GO:0043234//protein complex	GO:0005506//iron ion binding;GO:0022892	GO:0006950//response to stress;GO:0015669//gas transport
ctgfa	ENSDARG00000042934	2119	27	92	1.35	4.71	1.80277	Up	4.97558e-10	5.69049e-09	K06827|1|0.0|754|dre:321449|connective tissue growth factor	-	GO:0019838//growth factor binding	GO:0016049//cell growth;GO:0048568//embryonic organ development
GPR64	ENSDARG00000088937	5471	24.99	85.57	0.48	1.67	1.79874	Up	1.04784e-09	1.16596e-08	K08451|1|2e-149|530|oaa:100083569|G protein-coupled receptor 64	-	-	-
CAMSAP2	ENSDARG00000059965	3353.74	5	25	0.23	0.8	1.79837	Up	0.000148549	0.00086291	-	GO:0015630//microtubule cytoskeleton	GO:0005488//binding	-
celf2	ENSDARG00000002131	5499.36	53	158	0.88	3.06	1.79796	Up	4.66684e-14	7.28821e-13	K13207|1|0.0|690|dre:373117|CUG-BP- and ETR3-like factor	GO:0043231//intracellular membrane-bounded organelle;GO:0044424//intracellular part	GO:0003676//nucleic acid binding	GO:0000245//spliceosomal complex assembly;GO:0006396//RNA processing;GO:0044057
smpdl3a	ENSDARG00000053119	1589	24	81	1.61	5.59	1.79579	Up	6.58086e-09	6.85503e-08	K01128|1|2e-121|405|dre:541525|[EC:3.1.4.-]	-	GO:0004620//phospholipase activity	GO:0006684//sphingomyelin metabolic process
mmp14a	ENSDARG00000002235	3507	62	210	1.85	6.42	1.79505	Up	5.81278e-21	1.26017e-19	K07763|1|0.0|1105|dre:373882|matrix metalloproteinase-14 (membrane-inserted) [EC:3.4.24.80]	GO:0005737//cytoplasm;GO:0016021//integral to membrane;GO:0044421//extracellular region part	GO:0004175//endopeptidase activity;GO:0005515//protein binding;GO:0046914//transition metal ion binding	GO:0001667//ameboidal cell migration;GO:0002009//morphogenesis of an epithelium;GO:0006508//proteolysis;GO:0006950//response to stress;GO:0007163//establishment or maintenance of cell polarity;GO:0009725//response to hormone stimulus;GO:0009798//axis specification;GO:0010467//gene expression;GO:0035295//tube development;GO:0048704//embryonic skeletal system morphogenesis
gsk3b	ENSDARG00000017803	4420	152	515	3.59	12.45	1.79409	Up	3.99262e-49	1.72026e-47	K03083|1|0.0|826|dre:30654|glycogen synthase kinase 3 beta [EC:2.7.11.26]	GO:0031981//nuclear lumen;GO:0043234//protein complex;GO:0044444//cytoplasmic part	GO:0004672//protein kinase activity;GO:0008134//transcription factor binding;GO:0019899//enzyme binding;GO:0032559;GO:0051018//protein kinase A binding	GO:0000904//cell morphogenesis involved in differentiation;GO:0001952//regulation of cell-matrix adhesion;GO:0003143//embryonic heart tube morphogenesis;GO:0006073//cellular glucan metabolic process;GO:0006461//protein complex assembly;GO:0006468//protein phosphorylation;GO:0006915//apoptotic process;GO:0006935//chemotaxis;GO:0006984//ER-nucleus signaling pathway;GO:0007169//transmembrane recepto…
kidins220b	ENSDARG00000017338	5949	17	58	0.3	1.04	1.79355	Up	8.34432e-07	6.92899e-06	K12460|1|7e-39|160|dre:335881|ankyrin repeat-rich membrane spanning protein	-	-	-
ptk2bb	ENSDARG00000039577	3790	5	27	0.22	0.76	1.7885	Up	4.9961e-05	0.000317796	K05871|1|6e-34|143|dre:245950|protein tyrosine kinase 2 beta [EC:2.7.10.2]	GO:0005924//cell-substrate adherens junction;GO:0030427//site of polarized growth;GO:0043005//neuron projection;GO:0043231//intracellular membrane-bounded organelle;GO:0044430//cytoskeletal part;GO:0044444//cytoplasmic part;GO:0044464//cell part	GO:0000166//nucleotide binding;GO:0004713//protein tyrosine kinase activity;GO:0005488//binding;GO:0019901//protein kinase binding;GO:0060089	GO:0000302//response to reactive oxygen species;GO:0001503//ossification;GO:0001894//tissue homeostasis;GO:0003006//developmental process involved in reproduction;GO:0006412//translation;GO:0007044//cell-substrate junction assembly;GO:0007169//transmembrane receptor protein tyrosine kinase signaling pathway;GO:0007259//JAK-STAT cascade;GO:0008283//cell proliferation;GO:0009605//response to extern…
tmem131	ENSDARG00000056259	5891.38	472	1556	8.14	28.12	1.7885	Up	1.90593e-140	1.88321e-138	-	GO:0016020//membrane	-	-
efnb2a	ENSDARG00000020164	4598	38	128	0.86	2.97	1.78805	Up	2.8696e-13	4.2307e-12	K05463|1|8e-25|113|dre:30219|ephrin-B	GO:0016020//membrane;GO:0016021//integral to membrane;GO:0031224//intrinsic to membrane	GO:0005102//receptor binding	GO:0007154//cell communication;GO:0008038//neuron recognition;GO:0009952//anterior/posterior pattern specification;GO:0035474//selective angioblast sprouting
ptprjb	ENSDARG00000091539	1619.93	49	164	3.24	11.09	1.77519	Up	1.71492e-16	3.10803e-15	K05698|1|2e-138|493|dre:559679|protein tyrosine phosphatase, receptor type, J [EC:3.1.3.48]	GO:0001726//ruffle;GO:0016021//integral to membrane;GO:0030054//cell junction	GO:0004721//phosphoprotein phosphatase activity;GO:0019901//protein kinase binding;GO:0070851//growth factor receptor binding	GO:0001954//positive regulation of cell-matrix adhesion;GO:0006464//cellular protein modification process;GO:0006470//protein dephosphorylation;GO:0006796//phosphate-containing compound metabolic process;GO:0006935//chemotaxis;GO:0007173//epidermal growth factor receptor signaling pathway;GO:0008283//cell proliferation;GO:0010628//positive regulation of gene expression;GO:0010740//positive regula…
myh9a	ENSDARG00000063295	6344.81	220	715	3.51	11.99	1.77229	Up	1.74921e-64	9.79559e-63	K10352|1|4e-58|156|gga:396469|myosin heavy chain	GO:0005887//integral to plasma membrane;GO:0005911//cell-cell junction;GO:0015629//actin cytoskeleton;GO:0015630//microtubule cytoskeleton;GO:0031252//cell leading edge;GO:0031254//trailing edge;GO:0032155;GO:0032432//actin filament bundle;GO:0032991//macromolecular complex;GO:0043231//intracellular membrane-bounded organelle;GO:0044430//cytoskeletal part;GO:0044444//cytoplasmic part;GO:0044459//…	GO:0000166//nucleotide binding;GO:0003774//motor activity;GO:0003779//actin binding;GO:0032559;GO:0042623//ATPase activity, coupled;GO:0042802//identical protein binding	GO:0000768//syncytium formation by plasma membrane fusion;GO:0000902//cell morphogenesis;GO:0001767;GO:0002573//myeloid leukocyte differentiation;GO:0006810//transport;GO:0006928//cellular component movement;GO:0006935//chemotaxis;GO:0007010//cytoskeleton organization;GO:0007051//spindle organization;GO:0007127//meiosis I;GO:0007155//cell adhesion;GO:0007166//cell surface receptor signaling pathw…
me2	ENSDARG00000015453	1979.04	26.16	81.34	1.31	4.47	1.77071	Up	3.09258e-08	3.01226e-07	K00027|1|9e-59|225|dre:100537927|malate dehydrogenase (oxaloacetate-decarboxylating) [EC:1.1.1.38]	GO:0043231//intracellular membrane-bounded organelle	GO:0000166//nucleotide binding;GO:0004470//malic enzyme activity;GO:0016615//malate dehydrogenase activity;GO:0043169//cation binding	GO:0043648//dicarboxylic acid metabolic process
ano6	ENSDARG00000061544	3882.78	116.94	370	2.99	10.2	1.77035	Up	1.81451e-33	5.882e-32	K05169|1|7e-24|114|ptr:743996|single Ig IL-1R-related molecule;K13982|2|2e-13|79.7|dgr:Dgri_GH10918|probable ATP-dependent RNA helicase DDX4 [EC:3.6.4.13]	GO:0016021//integral to membrane	GO:0005216//ion channel activity	GO:0006811//ion transport
dmxl2	ENSDARG00000091293	2633.76	14	45	0.54	1.84	1.76867	Up	2.84486e-05	0.000189584	K11127|1|2e-08|60.1|xtr:100485265|telomerase protein component 1;K12662|2|3e-08|59.3|isc:IscW_ISCW014239|U4/U6 small nuclear ribonucleoprotein PRP4;K14555|3|6e-08|58.2|bta:618429|U3 small nucleolar RNA-associated protein 13;K12602|5|8e-08|57.8|isc:IscW_ISCW008108|WD repeat-containing protein 61	-	-	-
THBS1	ENSDARG00000063430	2412	18	60	0.79	2.69	1.76768	Up	7.49078e-07	6.26579e-06	K04659|1|0.0|1350|dre:561901|thrombospondin	-	-	-
prpf4	ENSDARG00000067639	1812	13.81	45.76	0.81	2.75	1.76344	Up	1.27689e-05	8.99645e-05	K12662|1|0.0|946|dre:100334455|U4/U6 small nuclear ribonucleoprotein PRP4	GO:0016604//nuclear body;GO:0030532//small nuclear ribonucleoprotein complex	GO:0005488//binding	GO:0000377
parp8	ENSDARG00000059789	3876.82	36	119	0.97	3.29	1.76203	Up	3.34362e-12	4.53585e-11	K15258|1|0.0|1439|dre:568910|poly [ADP-ribose] polymerase 6/8 [EC:2.4.2.30]	GO:0044464//cell part	GO:0016763//transferase activity, transferring pentosyl groups	-
lifrb	ENSDARG00000039863	3445.15	30	98	0.9	3.05	1.76081	Up	3.60726e-10	4.18377e-09	K05058|1|6e-121|436|dre:541493|leukemia inhibitory factor receptor	GO:0044464//cell part	GO:0004896//cytokine receptor activity	GO:0050794//regulation of cellular process;GO:0050896//response to stimulus
itga5	ENSDARG00000006353	5405	45	149	0.87	2.94	1.75673	Up	5.97346e-15	9.87663e-14	K06484|1|1e-53|209|dre:386787|integrin alpha 5	GO:0001726//ruffle;GO:0005887//integral to plasma membrane;GO:0005924//cell-substrate adherens junction;GO:0043234//protein complex	GO:0004871//signal transducer activity;GO:0005172//vascular endothelial growth factor receptor binding;GO:0046983//protein dimerization activity	GO:0001934//positive regulation of protein phosphorylation;GO:0002376//immune system process;GO:0006935//chemotaxis;GO:0007166//cell surface receptor signaling pathway;GO:0007599//hemostasis;GO:0009952//anterior/posterior pattern specification;GO:0009967//positive regulation of signal transduction;GO:0016337//cell-cell adhesion;GO:0030198//extracellular matrix organization;GO:0044319//wound heali…
pdzk1ip1l	ENSDARG00000017127	4276	110	361	2.68	9.03	1.75249	Up	9.50924e-34	3.112e-32	K12230|1|2e-06|48.5|dre:100002256|phosphoinositide 3-kinase adapter protein 1	-	-	-
CU929417.2	ENSDARG00000088111	4452	33	108	0.77	2.59	1.75002	Up	4.332e-11	5.44201e-10	-	-	-	-
SMIM22	ENSDARG00000096427	1063	36	118	3.69	12.41	1.74981	Up	5.22322e-12	7.01618e-11	-	-	-	-
si:dkey-121n8.3	ENSDARG00000078101	2988.76	17.07	57.92	0.62	2.08	1.74624	Up	1.31913e-06	1.06819e-05	K12800|1|0.0|1107|dre:561595|NACHT, LRR and PYD domains-containing protein 3	-	-	-
anxa4	ENSDARG00000036456	1369.24	2712	8805	212.25	709.34	1.74071	Up	0	0	-	GO:0044424//intracellular part	GO:0005543//phospholipid binding;GO:0046872//metal ion binding	-
spred2b	ENSDARG00000008372	3030	37	127	1.35	4.51	1.74017	Up	2.01518e-13	3.00116e-12	K04703|1|0.0|836|dre:793290|sprouty-related, EVH1 domain containing	GO:0016020//membrane;GO:0031410//cytoplasmic vesicle	GO:0005126//cytokine receptor binding	GO:0000165//MAPK cascade;GO:0032501//multicellular organismal process
st14a	ENSDARG00000061173	3392	15	56	0.53	1.77	1.73969	Up	3.91166e-07	3.40213e-06	K08670|1|4e-12|70.9|dre:678603|suppressor of tumorigenicity protein 14 [EC:3.4.21.109]	GO:0016021//integral to membrane;GO:0019898//extrinsic to membrane;GO:0044421//extracellular region part;GO:0044459//plasma membrane part;GO:0044464//cell part	GO:0004175//endopeptidase activity	GO:0019538//protein metabolic process;GO:0048870//cell motility
sema3aa	ENSDARG00000019235	4617	26	85	0.59	1.97	1.73941	Up	5.28722e-09	5.55537e-08	K06840|1|0.0|1729|dre:30266|semaphorin 3	GO:0044464//cell part	GO:0004871//signal transducer activity	GO:0001525//angiogenesis;GO:0001570//vasculogenesis;GO:0007411//axon guidance;GO:0008016//regulation of heart contraction;GO:0010631//epithelial cell migration;GO:0030517//negative regulation of axon extension;GO:0060600
si:ch211-103n10.5	ENSDARG00000077504	702	50	162	8	26.63	1.73498	Up	9.10894e-16	1.5865e-14	K11275|1|4e-20|98.6|dre:573073|histone H1/5	GO:0000785//chromatin;GO:0043231//intracellular membrane-bounded organelle	GO:0003676//nucleic acid binding	GO:0034728//nucleosome organization
LOXL2	ENSDARG00000091492	1947	57.7	186.92	3.14	10.45	1.73467	Up	5.04818e-18	9.85282e-17	K00280|1|0.0|1354|dre:565508|lysyl oxidase-like protein 2/3/4 [EC:1.4.3.-]	-	-	-
ptbp1b	ENSDARG00000031907	3374.96	222	821	7.85	26.11	1.73384	Up	1.27103e-84	8.73651e-83	K13218|1|4e-65|248|dre:323490|polypyrimidine tract-binding protein 1	GO:0030529//ribonucleoprotein complex;GO:0031981//nuclear lumen;GO:0043231//intracellular membrane-bounded organelle	GO:0003676//nucleic acid binding;GO:0003727//single-stranded RNA binding	GO:0000377;GO:0003002//regionalization;GO:0006396//RNA processing;GO:0008593//regulation of Notch signaling pathway;GO:0030277//maintenance of gastrointestinal epithelium
NLRP6	ENSDARG00000092794	3930	34.6	111.82	0.92	3.05	1.7291	Up	2.48124e-11	3.1713e-10	K12800|1|0.0|642|dre:561595|NACHT, LRR and PYD domains-containing protein 3	-	-	-
MYOF	ENSDARG00000017128	6480	30	97	0.48	1.59	1.72792	Up	5.62596e-10	6.38458e-09	K02677|1|1e-07|60.8|dmo:Dmoj_GI21163|classical protein kinase C [EC:2.7.11.13]	-	-	-
trim66	ENSDARG00000054332	4550	14	45	0.32	1.06	1.72792	Up	2.84486e-05	0.000189461	K12032|1|0.0|1883|dre:566660|tripartite motif-containing protein 66	GO:0044424//intracellular part	GO:0005488//binding	-
npdc1	ENSDARG00000074697	1359	17	55	1.35	4.47	1.72732	Up	3.2608e-06	2.5034e-05	-	-	-	-
ago3b	ENSDARG00000063079	4368	19	61	0.45	1.49	1.72732	Up	1.0454e-06	8.59746e-06	K11593|1|3e-36|152|dre:568159|eukaryotic translation initiation factor 2C	GO:0030529//ribonucleoprotein complex;GO:0044444//cytoplasmic part	GO:0003676//nucleic acid binding	GO:0006401//RNA catabolic process;GO:0006412//translation;GO:0035195//gene silencing by miRNA
crip1	ENSDARG00000053858	586	59	190	11.52	38.12	1.72641	Up	4.03248e-18	7.92309e-17	K09377|1|7e-16|84.3|nve:NEMVE_v1g52979|cysteine and glycine-rich protein	-	GO:0046914//transition metal ion binding	-
abcb4	ENSDARG00000010936	4247.53	443	1397	10.67	35.17	1.72079	Up	6.0881e-120	5.44011e-118	K05658|1|0.0|1633|gga:395712|ATP-binding cassette, subfamily B (MDR/TAP), member 1;K05659|2|0.0|1618|mdo:100462975|ATP-binding cassette, subfamily B (MDR/TAP), member 4	GO:0005911//cell-cell junction;GO:0012505//endomembrane system;GO:0031224//intrinsic to membrane	GO:0000166//nucleotide binding;GO:0015405;GO:0017111//nucleoside-triphosphatase activity;GO:0032559;GO:0042626//ATPase activity, coupled to transmembrane movement of substances	GO:0006810//transport;GO:0009987//cellular process;GO:0042221//response to chemical stimulus
si:dkey-19a16.4	ENSDARG00000071657	3798	17.85	57.19	0.49	1.61	1.71621	Up	1.31913e-06	1.06777e-05	-	-	-	-
emd	ENSDARG00000095774	1145.26	31	96	2.84	9.33	1.71599	Up	1.85435e-09	2.01644e-08	K12569|1|5e-31|135|dre:558212|emerin	-	-	-
cx30.3	ENSDARG00000042707	2252	172.26	551.45	8.08	26.53	1.7152	Up	2.8276e-49	1.22601e-47	K07621|1|7e-151|533|dre:404725|gap junction protein, beta 2;K07625|2|3e-94|345|xla:380170|gap junction protein, beta 6	GO:0005921//gap junction;GO:0031224//intrinsic to membrane	GO:0022829//wide pore channel activity	GO:0009987//cellular process
si:ch211-62a1.1	ENSDARG00000039747	1233	131.14	419.24	11.49	37.7	1.71419	Up	8.38296e-38	3.00151e-36	-	-	-	-
spint1a	ENSDARG00000023673	2326	60	191	2.72	8.89	1.70858	Up	5.56184e-18	1.08041e-16	K15619|1|1e-119|431|dre:797346|Kunitz-type protease inhibitor 1	-	GO:0004866//endopeptidase inhibitor activity	GO:0009888//tissue development;GO:0030595//leukocyte chemotaxis
abcg2c	ENSDARG00000058574	1854.6	90	260	4.68	15.28	1.70706	Up	2.41972e-21	5.30737e-20	K05681|1|5e-37|154|acs:100567919|ATP-binding cassette, subfamily G (WHITE), member 2	GO:0043231//intracellular membrane-bounded organelle;GO:0044459//plasma membrane part;GO:0044464//cell part	GO:0015405;GO:0017111//nucleoside-triphosphatase activity;GO:0032559;GO:0042802//identical protein binding	GO:0001101//response to acid;GO:0006082//organic acid metabolic process;GO:0010038//response to metal ion;GO:0015893//drug transport;GO:0031960//response to corticosteroid stimulus;GO:0034641//cellular nitrogen compound metabolic process;GO:0046483//heterocycle metabolic process;GO:0048609//multicellular organismal reproductive process
suco	ENSDARG00000016532	5111.55	126	338	2.16	7.05	1.70659	Up	9.947e-25	2.47795e-23	-	GO:0016020//membrane;GO:0044464//cell part	-	-
ensembl_havana	ENSDARG00000028618	1774.06	216	694	13.09	42.7	1.70577	Up	7.95154e-62	4.26684e-60	K07604|1|3e-137|488|dre:352912|type I keratin, acidic	-	-	-
TRIM14	ENSDARG00000086538	3383	50.29	160.06	1.56	5.08	1.70328	Up	2.19354e-15	3.72268e-14	K12023|1|2e-36|155|dre:338307|tripartite motif-containing protein 47;K12006|2|2e-21|105|xla:444613|tripartite motif-containing protein 16;K10652|4|4e-19|98.2|xla:446627|tripartite motif-containing protein 25	-	-	-
skap1	ENSDARG00000001498	3002.13	17.99	59.01	0.65	2.11	1.69873	Up	5.25978e-07	4.49476e-06	K04349|1|5e-07|57.8|nvi:100117952|Ras-specific guanine nucleotide-releasing factor 1;K04417|2|4e-06|54.7|rno:500690|mitogen-activated protein kinase kinase kinase 9 [EC:2.7.11.25]	GO:0016020//membrane;GO:0043231//intracellular membrane-bounded organelle	GO:0019900//kinase binding;GO:0019904//protein domain specific binding	GO:0006357//regulation of transcription from RNA polymerase II promoter;GO:0050851//antigen receptor-mediated signaling pathway
C24H8orf44	ENSDARG00000062460	2936	56	177	2	6.49	1.69822	Up	1.21805e-16	2.22716e-15	K13304|1|0.0|1001|dre:564523|serum/glucocorticoid-regulated kinase 3 [EC:2.7.11.1]	GO:0005768//endosome;GO:0031410//cytoplasmic vesicle	GO:0004672//protein kinase activity;GO:0005543//phospholipid binding;GO:0032559	GO:0006464//cellular protein modification process;GO:0043066//negative regulation of apoptotic process;GO:0050896//response to stimulus
angptl4	ENSDARG00000035859	2336.75	339	1060	15.14	49.09	1.69706	Up	1.54615e-90	1.12682e-88	K08767|1|4e-31|134|dre:492647|angiopoietin-like 4	GO:0044421//extracellular region part	GO:0005515//protein binding	GO:0023052//signaling
hbl4	ENSDARG00000054202	1112	552	1744	53.94	174.88	1.69694	Up	1.36276e-149	1.42896e-147	K03991|1|7e-114|410|dre:100137128|mannose-binding lectin	-	GO:0005488//binding	-
si:dkey-103e21.5	ENSDARG00000091926	1164	12	38	1.12	3.63	1.69647	Up	0.000141686	0.000826081	K04398|1|2e-54|213|mdo:100617599|caspase 8 [EC:3.4.22.61]	GO:0031264//death-inducing signaling complex;GO:0043231//intracellular membrane-bounded organelle;GO:0044444//cytoplasmic part;GO:0044446//intracellular organelle part	GO:0070011//peptidase activity, acting on L-amino acid peptides	GO:0006915//apoptotic process;GO:0010033//response to organic substance;GO:0019538//protein metabolic process;GO:0048731;GO:0050794//regulation of cellular process
NID1	ENSDARG00000060675	4869	35	111	0.75	2.43	1.69599	Up	5.3361e-11	6.65862e-10	K06826|1|0.0|1343|dre:562690|nidogen (entactin)	-	-	-
ensembl	ENSDARG00000056909	1989	636	2008	33.91	109.77	1.6947	Up	8.4905e-172	1.00865e-169	K04361|1|0.0|894|dre:571431|epidermal growth factor receptor [EC:2.7.10.1]	GO:0016020//membrane	GO:0004713//protein tyrosine kinase activity;GO:0004871//signal transducer activity;GO:0005488//binding	GO:0009987//cellular process
acp5b	ENSDARG00000008921	1274	19	60	1.61	5.21	1.69422	Up	1.62984e-06	1.3054e-05	K14379|1|0.0|640|dre:436725|tartrate-resistant acid phosphatase type 5 [EC:3.1.3.2]	GO:0000323//lytic vacuole;GO:0031224//intrinsic to membrane;GO:0044421//extracellular region part	GO:0005506//iron ion binding;GO:0016791//phosphatase activity	GO:0001818//negative regulation of cytokine production;GO:0001894//tissue homeostasis;GO:0002573//myeloid leukocyte differentiation;GO:0006952//defense response;GO:0007155//cell adhesion;GO:0009617//response to bacterium;GO:0010038//response to metal ion;GO:0016477//cell migration;GO:0031324//negative regulation of cellular metabolic process;GO:0033273//response to vitamin;GO:0033993//response to…
si:dkey-163m14.2	ENSDARG00000059507	2038	14	44.27	0.73	2.36	1.69282	Up	4.4507e-05	0.000286294	K03914|1|0.0|675|dre:799082|coagulation factor II (thrombin) receptor	-	-	-
C7H19orf12	ENSDARG00000092703	2403	10	56	0.78	2.52	1.69188	Up	2.28528e-09	2.46417e-08	-	-	-	-
EPHA2	ENSDARG00000022727	6411	38.15	120.77	0.62	2	1.68966	Up	9.9908e-12	1.31791e-10	K05103|1|0.0|1242|dre:30689|Eph receptor A2 [EC:2.7.10.1]	-	-	-
rhbdf1	ENSDARG00000036541	3541	58	182	1.71	5.51	1.68806	Up	6.20098e-17	1.14917e-15	K02857|1|1e-09|67.0|pon:100452148|rhomboid-related protein 1/2/3 [EC:3.4.21.105]	GO:0012505//endomembrane system;GO:0031090//organelle membrane;GO:0031224//intrinsic to membrane;GO:0043231//intracellular membrane-bounded organelle;GO:0044425//membrane part	GO:0004175//endopeptidase activity	GO:0019538//protein metabolic process
bhlhe40	ENSDARG00000004060	2801.05	849	2671	31.9	102.73	1.68723	Up	6.86494e-227	1.11093e-224	K03729|1|0.0|741|dre:324413|class B basic helix-loop-helix protein 2	GO:0043231//intracellular membrane-bounded organelle	GO:0003676//nucleic acid binding	GO:0010467//gene expression
C1H4orf33	ENSDARG00000017985	998.13	25	75	2.62	8.43	1.68597	Up	1.99018e-07	1.78925e-06	-	-	-	-
tpm4a	ENSDARG00000023963	1581.97	85	253	5.45	17.53	1.6855	Up	1.38912e-21	3.0698e-20	K10375|1|3e-60|233|xla:379628|tropomyosin 4	GO:0005865//striated muscle thin filament;GO:0005884//actin filament;GO:0032432//actin filament bundle;GO:0043234//protein complex;GO:0044424//intracellular part	GO:0005198//structural molecule activity;GO:0046872//metal ion binding	GO:0003015//heart process;GO:0006936//muscle contraction;GO:0006950//response to stress;GO:0030239//myofibril assembly
SLC29A1	ENSDARG00000054447	1344	16	50	1.28	4.11	1.68299	Up	1.40812e-05	9.85347e-05	K15014|1|2e-157|556|dre:563580|solute carrier family 29 (equilibrative nucleoside transporter), member 1/2/3	-	-	-
slc38a5b	ENSDARG00000014587	3610	41	128	1.19	3.8	1.67504	Up	2.89378e-12	3.94383e-11	K13576|1|4e-52|205|dre:436921|solute carrier family 38 (sodium-coupled neutral amino acid transporter), member 3;K14992|2|4e-35|148|dre:100005797|solute carrier family 38 (sodium-coupled neutral amino acid transporter), member 5	GO:0031224//intrinsic to membrane	-	-
PHKA2	ENSDARG00000030687	3486	19	59	0.57	1.82	1.6749	Up	2.53188e-06	1.96879e-05	K07190|1|0.0|2150|dre:556199|phosphorylase kinase alpha/beta subunit	GO:0016020//membrane;GO:0043234//protein complex;GO:0044444//cytoplasmic part	GO:0004683//calmodulin-dependent protein kinase activity;GO:0005515//protein binding;GO:0015926//glucosidase activity	GO:0005977//glycogen metabolic process;GO:0019318//hexose metabolic process;GO:0043412//macromolecule modification
LURAP1	ENSDARG00000044406	4733.08	18	62	0.44	1.4	1.66985	Up	2.99864e-07	2.63819e-06	-	-	-	-
sptb	ENSDARG00000030490	7485.25	57	175	0.78	2.48	1.66879	Up	6.04058e-16	1.06746e-14	K06115|1|0.0|4457|dre:58040|spectrin beta	GO:0009898//internal side of plasma membrane;GO:0030864//cortical actin cytoskeleton;GO:0031981//nuclear lumen;GO:0032991//macromolecular complex	GO:0003779//actin binding;GO:0005198//structural molecule activity	GO:0006606//protein import into nucleus;GO:0006935//chemotaxis;GO:0007178//transmembrane receptor protein serine/threonine kinase signaling pathway;GO:0030097//hemopoiesis
hmgn3	ENSDARG00000036754	1124	64	198	6.18	19.63	1.66738	Up	5.27382e-18	1.0264e-16	K11301|1|2e-19|87.8|dre:492345|high-mobility group nucleosome-binding domain-containing protein 3	-	-	-
cd9b	ENSDARG00000016691	1120.95	72	224	7.02	22.27	1.66556	Up	2.6602e-20	5.62474e-19	K06460|1|4e-55|214|dre:406737|CD9 antigen	GO:0016020//membrane;GO:0031224//intrinsic to membrane;GO:0044464//cell part	-	-
ahr1a	ENSDARG00000020046	2807.69	55	170	2.06	6.52	1.66223	Up	1.19505e-15	2.07613e-14	K09093|1|1e-165|584|tgu:100230166|aryl hydrocarbon receptor	-	-	GO:0009987//cellular process
HYAL2	ENSDARG00000077421	4789	31.4	96.43	0.68	2.15	1.66073	Up	1.85435e-09	2.01537e-08	K01197|1|0.0|917|dre:567869|hyaluronoglucosaminidase [EC:3.2.1.35]	-	GO:0015929//hexosaminidase activity	GO:0044238//primary metabolic process
foxf1	ENSDARG00000015399	1383	13	40	1.01	3.19	1.6592	Up	0.000123728	0.000730287	K09399|1|9e-178|623|dre:566407|forkhead box protein F	GO:0043231//intracellular membrane-bounded organelle;GO:0043234//protein complex	GO:0000981//sequence-specific DNA binding RNA polymerase II transcription factor activity;GO:0005515//protein binding;GO:0043565//sequence-specific DNA binding;GO:0043566//structure-specific DNA binding	GO:0000122//negative regulation of transcription from RNA polymerase II promoter;GO:0002009//morphogenesis of an epithelium;GO:0006950//response to stress;GO:0007155//cell adhesion;GO:0007178//transmembrane receptor protein serine/threonine kinase signaling pathway;GO:0007389//pattern specification process;GO:0007498//mesoderm development;GO:0008283//cell proliferation;GO:0009605//response to ext…
zgc:153722	ENSDARG00000071044	1412	12.96	39.99	0.99	3.12	1.65605	Up	9.01824e-05	0.00054609	K10103|1|7e-126|451|dre:570101|F-box protein 44;K10100|3|5e-65|249|bta:513023|F-box protein 6	-	-	GO:0009057//macromolecule catabolic process
zgc:158580	ENSDARG00000090364	1272.45	33024.8	101431	2800.46	8824.21	1.6558	Up	0	0	K01373|1|5e-06|53.1|cqu:CpipJ_CPIJ002772|cathepsin F [EC:3.4.22.41]	-	-	-
BICD2	ENSDARG00000079184	2091	15	46	0.76	2.39	1.65294	Up	3.88904e-05	0.000252217	K10421|1|4e-14|80.9|dse:Dsec_GM17234|CAP-Gly domain-containing linker protein 1;K11499|2|2e-12|75.5|spu:592172|centromere protein F;K12478|3|7e-11|70.1|gga:417896|early endosome antigen 1;K10352|5|7e-11|70.1|rno:24582|myosin heavy chain	GO:0016020//membrane;GO:0031982//vesicle;GO:0043231//intracellular membrane-bounded organelle;GO:0043232	GO:0005083//small GTPase regulator activity;GO:0005488//binding	GO:0019222//regulation of metabolic process;GO:0034453//microtubule anchoring;GO:0072384//organelle transport along microtubule
nhp2l1b	ENSDARG00000023299	761	34	104	4.98	15.66	1.65287	Up	5.30056e-10	6.0353e-09	K12845|1|2e-56|219|dre:321114|U4/U6 small nuclear ribonucleoprotein SNU13	GO:0030529//ribonucleoprotein complex;GO:0031981//nuclear lumen	GO:0003676//nucleic acid binding;GO:0003824//catalytic activity	GO:0006396//RNA processing;GO:0022613//ribonucleoprotein complex biogenesis
znf703	ENSDARG00000035563	2948	14	43	0.5	1.57	1.65076	Up	6.92986e-05	0.00042963	-	-	GO:0003676//nucleic acid binding;GO:0019899//enzyme binding	GO:0007420//brain development;GO:0016575//histone deacetylation;GO:0048048//embryonic eye morphogenesis;GO:0050794//regulation of cellular process
plxnb2a	ENSDARG00000094799	1792	413.66	1266.1	24.56	77.09	1.65023	Up	3.36582e-105	2.76697e-103	K06821|1|0.0|1110|dre:561433|plexin B	GO:0031224//intrinsic to membrane	GO:0004871//signal transducer activity;GO:0008047//enzyme activator activity	GO:0009966//regulation of signal transduction;GO:0032501//multicellular organismal process
elovl1b	ENSDARG00000058356	1725.72	106	337	6.8	21.34	1.64995	Up	1.63577e-30	4.85113e-29	K10247|1|2e-70|265|dre:406725|elongation of very long chain fatty acids protein 1	GO:0031224//intrinsic to membrane	-	-
abracl	ENSDARG00000042876	1710.24	30	94	1.92	6.01	1.64626	Up	2.10502e-09	2.27457e-08	K15112|1|8e-08|57.8|dre:393312|solute carrier family 25 (mitochondrial uncoupling protein), member 27	-	-	-
dab2ipb	ENSDARG00000075110	3211	42	126	1.35	4.22	1.64428	Up	1.41183e-11	1.83995e-10	K04352|1|6e-46|187|cin:100184835|Ras GTPase-activating protein 1	GO:0009898//internal side of plasma membrane;GO:0044424//intracellular part	GO:0005083//small GTPase regulator activity;GO:0008047//enzyme activator activity;GO:0019901//protein kinase binding;GO:0019903//protein phosphatase binding;GO:0032813//tumor necrosis factor receptor superfamily binding;GO:0042802//identical protein binding;GO:0060090//binding, bridging	GO:0000122//negative regulation of transcription from RNA polymerase II promoter;GO:0000187//activation of MAPK activity;GO:0001837//epithelial to mesenchymal transition;GO:0006469//negative regulation of protein kinase activity;GO:0006915//apoptotic process;GO:0007173//epidermal growth factor receptor signaling pathway;GO:0007249//I-kappaB kinase/NF-kappaB cascade;GO:0008285//negative regulation…
CABZ01075125.1	ENSDARG00000067720	1724	27	82	1.67	5.2	1.63866	Up	4.18244e-08	4.03367e-07	-	GO:0043231//intracellular membrane-bounded organelle	GO:0005488//binding	GO:0007420//brain development;GO:0048048//embryonic eye morphogenesis
hmox1a	ENSDARG00000027529	1413	1137	3449	86.4	268.86	1.63775	Up	1.61254e-279	3.38174e-277	K00510|1|3e-150|532|dre:791518|heme oxygenase [EC:1.14.99.3]	GO:0044464//cell part	GO:0004620//phospholipase activity;GO:0016491//oxidoreductase activity	GO:0050896//response to stimulus;GO:0055114//oxidation-reduction process
CABZ01085858.1	ENSDARG00000090436	5059	13	40	0.27	0.84	1.63743	Up	0.000123728	0.000730077	K06061|1|4e-27|125|ecb:100067991|mastermind	-	-	-
hsd20b2	ENSDARG00000031336	2936	55	167	1.97	6.12	1.63534	Up	4.30832e-15	7.18123e-14	K00044|1|5e-66|253|xtr:549988|estradiol 17beta-dehydrogenase [EC:1.1.1.62] K10251 beta-keto reductase [EC:1.1.1.-];K00100|4|2e-61|238|spu:593779|[EC:1.1.1.-]	GO:0016020//membrane	GO:0003824//catalytic activity	GO:0008152//metabolic process
ctsk	ENSDARG00000040251	1639	159	481	10.35	32.13	1.63429	Up	2.09738e-40	7.83734e-39	K01371|1|0.0|699|dre:550475|cathepsin K [EC:3.4.22.38]	GO:0000323//lytic vacuole	GO:0004175//endopeptidase activity	GO:0019538//protein metabolic process
ITGAX	ENSDARG00000002956	5121	52	158	1.06	3.29	1.63402	Up	2.28578e-14	3.64166e-13	K06461|1|0.0|646|mdo:100016833|integrin alpha M;K06462|2|1e-178|627|aml:100475083|integrin alpha X	-	-	-
crfb8	ENSDARG00000032571	2613	17	51	0.68	2.11	1.63364	Up	1.90115e-05	0.000129809	K05136|1|3e-135|481|dre:556728|interleukin 20 receptor alpha	-	-	-
akap12b	ENSDARG00000055678	6285.04	144	424	2.32	7.18	1.62986	Up	1.2254e-34	4.1017e-33	K09880|1|5e-08|62.4|aag:AaeL_AAEL000109|enolase-phosphatase E1 [EC:3.1.3.77];K12478|5|1e-05|54.7|cbr:CBG06689|early endosome antigen 1	GO:0043231//intracellular membrane-bounded organelle;GO:0044444//cytoplasmic part	GO:0001071//nucleic acid binding transcription factor activity;GO:0003677//DNA binding;GO:0004879//ligand-activated sequence-specific DNA binding RNA polymerase II transcription factor activity;GO:0008289//lipid binding;GO:0046914//transition metal ion binding	GO:0006351//transcription, DNA-dependent;GO:0006886//intracellular protein transport;GO:0007266//Rho protein signal transduction;GO:0030031//cell projection assembly;GO:0032989;GO:0060026//convergent extension
ZPLXDC2	ENSDARG00000059950	4316	13.26	40	0.32	0.99	1.62936	Up	0.000123728	0.000730496	-	-	-	-
alg2	ENSDARG00000070399	2070	69	208	3.53	10.91	1.62791	Up	2.7728e-18	5.47422e-17	K03843|1|1e-109|395|dre:403068|alpha-1,3/alpha-1,6-mannosyltransferase [EC:2.4.1.132 2.4.1.257]	GO:0031090//organelle membrane;GO:0043231//intracellular membrane-bounded organelle;GO:0044425//membrane part;GO:0044444//cytoplasmic part	GO:0000030//mannosyltransferase activity;GO:0046983//protein dimerization activity	GO:0006487//protein N-linked glycosylation;GO:0008152//metabolic process;GO:0010038//response to metal ion
gys1	ENSDARG00000016875	3170.34	24	71	0.78	2.41	1.62749	Up	5.37474e-07	4.58728e-06	K00693|1|5e-25|112|dre:394155|glycogen(starch) synthase [EC:2.4.1.11]	GO:0044424//intracellular part	GO:0035251//UDP-glucosyltransferase activity;GO:0048029//monosaccharide binding	GO:0005977//glycogen metabolic process;GO:0048513//organ development
foxp4	ENSDARG00000076120	3816.87	29	86	0.78	2.41	1.62749	Up	3.17772e-08	3.0908e-07	K09409|1|0.0|961|dre:557245|forkhead box protein P	GO:0044464//cell part	GO:0001071//nucleic acid binding transcription factor activity;GO:0003677//DNA binding;GO:0046914//transition metal ion binding	GO:0006351//transcription, DNA-dependent
zgc:64002	ENSDARG00000086998	1304	35.6	107.11	2.94	9.08	1.62688	Up	3.02548e-10	3.52893e-09	K00541|1|8e-152|537|dre:393330|nicotinamide N-methyltransferase [EC:2.1.1.1]	-	GO:0016740//transferase activity	-
si:ch211-214c7.4	ENSDARG00000069595	7673	26	78	0.35	1.08	1.6256	Up	1.13007e-07	1.04618e-06	-	-	-	-
alox5b.3	ENSDARG00000069966	2576	23	69.2	0.94	2.9	1.62532	Up	6.18624e-07	5.22563e-06	K00461|1|1e-18|92.0|gga:423769|arachidonate 5-lipoxygenase [EC:1.13.11.34]	GO:0005635//nuclear envelope;GO:0005886//plasma membrane;GO:0034399//nuclear periphery;GO:0043005//neuron projection;GO:0044444//cytoplasmic part	GO:0016702//oxidoreductase activity, acting on single donors with incorporation of molecular oxygen, incorporation of two atoms of oxygen;GO:0046914//transition metal ion binding	GO:0000038//very long-chain fatty acid metabolic process;GO:0002538;GO:0006690//icosanoid metabolic process;GO:0006691//leukotriene metabolic process;GO:0007600//sensory perception;GO:0009058//biosynthetic process;GO:0019229//regulation of vasoconstriction;GO:0031667//response to nutrient levels
CABZ01088346.1	ENSDARG00000076141	1794	14.32	43.16	0.85	2.62	1.62403	Up	6.92986e-05	0.00042976	K05169|1|6e-13|76.6|ptr:743996|single Ig IL-1R-related molecule	-	-	-
samd4a	ENSDARG00000075759	8955	22	65	0.25	0.77	1.62293	Up	1.67468e-06	1.33922e-05	-	GO:0042995//cell projection	GO:0045182//translation regulator activity	GO:0006412//translation
sept9b	ENSDARG00000041718	3087.16	15	45	0.51	1.57	1.6222	Up	6.01822e-05	0.000377438	K04557|1|8e-53|207|gga:416778|peanut-like protein 1 (cell division control related protein 1)	GO:0015630//microtubule cytoskeleton;GO:0032156;GO:0032432//actin filament bundle;GO:0044444//cytoplasmic part	GO:0032561//guanyl ribonucleotide binding	GO:0009987//cellular process;GO:0051259//protein oligomerization
pitpnaa	ENSDARG00000039490	1769.43	61	182	3.65	11.23	1.62139	Up	5.46006e-16	9.67372e-15	K01106|1|2e-118|426|gga:771549|inositol-1,4,5-trisphosphate 5-phosphatase [EC:3.1.3.56];K09441|2|6e-12|73.2|spu:591116|GA-binding protein transcription factor, alpha	GO:0031224//intrinsic to membrane;GO:0043231//intracellular membrane-bounded organelle;GO:0044444//cytoplasmic part	GO:0005548//phospholipid transporter activity;GO:0008289//lipid binding	GO:0006869//lipid transport
eps8	ENSDARG00000018440	3029.6	84	245	2.83	8.7	1.62021	Up	1.93712e-20	4.13414e-19	-	GO:0008328//ionotropic glutamate receptor complex;GO:0044430//cytoskeletal part	GO:0030674//protein binding, bridging	GO:0007169//transmembrane receptor protein tyrosine kinase signaling pathway;GO:0007626//locomotory behavior;GO:0030036//actin cytoskeleton organization;GO:0030534//adult behavior
rgs13	ENSDARG00000017653	1279	16	48	1.35	4.15	1.62015	Up	3.3797e-05	0.00022142	K07524|1|2e-34|147|ecb:100052488|regulator of G-protein signalling 3	-	-	-
smcr8b	ENSDARG00000015803	3662	36	108	1.03	3.16	1.61728	Up	4.05882e-10	4.69425e-09	-	-	-	-
uck2b	ENSDARG00000022213	1822	89	266	5.19	15.92	1.61703	Up	9.99638e-23	2.30579e-21	K00876|1|8e-148|524|dre:327057|uridine kinase [EC:2.7.1.48]	GO:0044444//cytoplasmic part	GO:0019206//nucleoside kinase activity;GO:0032559	GO:0006796//phosphate-containing compound metabolic process;GO:0007610//behavior;GO:0009174;GO:0009611//response to wounding;GO:0070482//response to oxygen levels;GO:0070646//protein modification by small protein removal
skap2	ENSDARG00000000906	1453.06	24	70	1.73	5.3	1.61522	Up	8.20948e-07	6.82253e-06	K13738|1|2e-06|53.9|aml:100466982|CD2-associated protein	-	GO:0016772//transferase activity, transferring phosphorus-containing groups	GO:0046649//lymphocyte activation
MYO1C	ENSDARG00000020924	3081	33	98	1.12	3.42	1.6105	Up	3.34216e-09	3.57007e-08	K10356|1|0.0|2061|dre:567536|myosin I	GO:0016461//unconventional myosin complex;GO:0031528//microvillus membrane	GO:0008092//cytoskeletal protein binding;GO:0017111//nucleoside-triphosphatase activity;GO:0032559	GO:0051234//establishment of localization
NLRP6	ENSDARG00000092604	3064	16.31	48.71	0.56	1.71	1.6105	Up	3.3797e-05	0.00022135	K12800|1|1e-176|621|dre:561595|NACHT, LRR and PYD domains-containing protein 3	-	-	-
pld2	ENSDARG00000034262	5032.08	44	144	1	3.05	1.60881	Up	2.53024e-14	4.01556e-13	K01115|1|0.0|1788|dre:565743|phospholipase D [EC:3.1.4.4]	GO:0005903//brush border;GO:0031252//cell leading edge;GO:0043231//intracellular membrane-bounded organelle;GO:0044459//plasma membrane part	GO:0004620//phospholipase activity;GO:0019901//protein kinase binding	GO:0000302//response to reactive oxygen species;GO:0002029//desensitization of G-protein coupled receptor protein signaling pathway;GO:0006644//phospholipid metabolic process;GO:0006996//organelle organization;GO:0009725//response to hormone stimulus;GO:0009967//positive regulation of signal transduction;GO:0016477//cell migration;GO:0030030//cell projection organization;GO:0030155//regulation of…
erbb3a	ENSDARG00000006202	4695.96	77	244	1.82	5.55	1.60855	Up	1.93366e-22	4.42054e-21	K05084|1|3e-48|190|dre:544664|receptor tyrosine-protein kinase erbB-3 [EC:2.7.10.1]	GO:0016021//integral to membrane;GO:0031224//intrinsic to membrane;GO:0043231//intracellular membrane-bounded organelle;GO:0044421//extracellular region part;GO:0044459//plasma membrane part	GO:0004713//protein tyrosine kinase activity;GO:0004871//signal transducer activity;GO:0004872//receptor activity;GO:0030295//protein kinase activator activity;GO:0032559;GO:0046983//protein dimerization activity	GO:0001667//ameboidal cell migration;GO:0006464//cellular protein modification process;GO:0006915//apoptotic process;GO:0007155//cell adhesion;GO:0007167//enzyme linked receptor protein signaling pathway;GO:0007409//axonogenesis;GO:0007507//heart development;GO:0008283//cell proliferation;GO:0009605//response to external stimulus;GO:0009966//regulation of signal transduction;GO:0010646//regulatio…
sestd1	ENSDARG00000040614	3280	96	286	3.07	9.36	1.60827	Up	3.17306e-24	7.74498e-23	K15048|1|2e-58|228|dre:100148988|kalirin [EC:2.7.11.1]	GO:0034703//cation channel complex	GO:0035091//phosphatidylinositol binding	GO:0032412//regulation of ion transmembrane transporter activity
ahnak	ENSDARG00000061764	20602.5	240	736	1.24	3.78	1.60805	Up	6.00904e-62	3.23293e-60	K14317|1|4e-15|87.4|tca:654990|nuclear pore complex protein Nup214	-	-	-
ccdc88b	ENSDARG00000076189	4844.58	30	90	0.65	1.98	1.60699	Up	1.18213e-08	1.19739e-07	K08408|1|2e-144|515|cfa:480418|G protein-coupled receptor 68;K10388|3|3e-34|149|dre:567639|plectin	-	-	-
tacc1	ENSDARG00000073753	1608	24	71	1.59	4.84	1.60598	Up	5.37474e-07	4.58537e-06	K14281|1|0.0|919|dre:565711|transforming acidic coiled-coil-containing protein 1	-	-	-
hif1al2	ENSDARG00000044550	2522	37	110	1.55	4.71	1.60346	Up	3.5397e-10	4.11238e-09	K08268|1|1e-66|255|pon:100173994|hypoxia-inducible factor 1 alpha	-	-	-
RNF144B	ENSDARG00000024940	1769	22	65	1.32	4.01	1.60306	Up	1.67468e-06	1.33974e-05	K11975|1|1e-150|533|dre:394112|E3 ubiquitin-protein ligase RNF144 [EC:6.3.2.19]	GO:0005737//cytoplasm;GO:0016020//membrane;GO:0043234//protein complex	GO:0005488//binding;GO:0019787//small conjugating protein ligase activity	GO:0016567//protein ubiquitination
grap2a	ENSDARG00000006468	1772	17	54	1.1	3.33	1.59802	Up	5.09766e-06	3.81387e-05	K07366|1|9e-138|489|dre:550452|GRB2-related adaptor protein 2	-	GO:0005488//binding	-
rab11fip1a	ENSDARG00000046124	1587.21	25	66	1.51	4.56	1.59449	Up	8.21174e-06	5.96142e-05	K12484|1|8e-18|93.6|oaa:100090942|Rab11 family-interacting protein 1/2/5	-	-	-
cbx7a	ENSDARG00000038025	2064	74	218	3.8	11.47	1.59379	Up	1.41447e-18	2.81142e-17	K11454|1|0.0|782|dre:550551|chromobox protein 7	GO:0043231//intracellular membrane-bounded organelle;GO:0044427//chromosomal part	GO:0005488//binding	GO:0006325//chromatin organization
trpc6a	ENSDARG00000056625	2706	15	44	0.58	1.75	1.59323	Up	9.26822e-05	0.000560237	K04969|1|0.0|1667|dre:563989|transient receptor potential cation channel subfamily C member 6	GO:0031224//intrinsic to membrane	GO:0004871//signal transducer activity;GO:0005261//cation channel activity;GO:0005262//calcium channel activity;GO:0005488//binding	GO:0001775//cell activation;GO:0006935//chemotaxis;GO:0007599//hemostasis;GO:0032411//positive regulation of transporter activity;GO:0051480//cytosolic calcium ion homeostasis
blnk	ENSDARG00000042722	3470	26.94	79.08	0.81	2.44	1.59089	Up	7.3579e-08	6.93032e-07	K07371|1|9e-16|82.0|dre:405764|B-cell linker protein	GO:0005737//cytoplasm	-	-
nedd9	ENSDARG00000058891	2937	100.29	294.57	3.59	10.79	1.58764	Up	1.84547e-24	4.54773e-23	K05726|1|7e-137|489|dre:568309|breast cancer anti-estrogen resistance 1	GO:0005819//spindle;GO:0043231//intracellular membrane-bounded organelle	GO:0005488//binding	GO:0006996//organelle organization;GO:0023052//signaling;GO:0050789//regulation of biological process
fam83h	ENSDARG00000068849	8581.64	91	255	1.05	3.15	1.58496	Up	3.62578e-20	7.60378e-19	K10955|1|2e-30|136|tgu:100220116|intestinal mucin-2	-	-	-
si:dkey-266h18.3	ENSDARG00000060202	9243	10	99	0.38	1.14	1.58496	Up	2.7082e-20	5.71447e-19	K10594|1|5e-70|263|dre:569603|E3 ubiquitin-protein ligase HERC1 [EC:6.3.2.19]	GO:0044464//cell part	-	-
mapkapk3	ENSDARG00000089016	2010	14	41	0.74	2.22	1.58496	Up	0.000165499	0.000951691	K04444|1|0.0|830|dre:790934|mitogen-activated protein kinase-activated protein kinase 3 [EC:2.7.11.1]	-	GO:0004672//protein kinase activity;GO:0032559	GO:0006464//cellular protein modification process
hcls1	ENSDARG00000012729	2555	51	149	2.1	6.3	1.58496	Up	4.99374e-13	7.24286e-12	K06106|1|5e-146|519|xla:399111|cortactin	GO:0016020//membrane;GO:0031252//cell leading edge;GO:0043231//intracellular membrane-bounded organelle;GO:0043232;GO:0044444//cytoplasmic part	GO:0005488//binding	-
mknk2b	ENSDARG00000015164	2942.22	833	2436	29.76	89.1	1.58205	Up	6.40424e-189	8.22625e-187	K04372|1|8e-49|193|dre:373121|MAP kinase interacting serine/threonine kinase [EC:2.7.11.1]	-	GO:0004672//protein kinase activity;GO:0032559;GO:0043169//cation binding	GO:0006412//translation;GO:0006464//cellular protein modification process;GO:0006796//phosphate-containing compound metabolic process;GO:0035556//intracellular signal transduction
tmbim1	ENSDARG00000058323	1661.73	14	45	0.99	2.96	1.5801	Up	2.84486e-05	0.000189522	K06890|1|1e-120|434|dre:449819|	-	-	-
zgc:77816	ENSDARG00000011376	1328.16	115.72	369.5	10.29	30.73	1.5784	Up	1.31652e-33	4.2812e-32	K11995|1|1e-37|156|dre:792196|deoxyribonuclease-1-like protein [EC:3.1.21.-]	-	GO:0004518//nuclease activity	GO:0006259//DNA metabolic process
ugt2a6	ENSDARG00000039501	919.37	65.61	196.33	8.07	24.1	1.57839	Up	2.5492e-17	4.79334e-16	K00699|1|3e-164|577|dre:553952|glucuronosyltransferase [EC:2.4.1.17]	-	GO:0016757//transferase activity, transferring glycosyl groups	-
cldn15a	ENSDARG00000036463	1228	19	55	1.67	4.97	1.5734	Up	1.41935e-05	9.91182e-05	K06087|1|4e-126|451|dre:573644|claudin	GO:0031224//intrinsic to membrane;GO:0043296//apical junction complex	-	GO:0048646//anatomical structure formation involved in morphogenesis
ensembl_havana	ENSDARG00000074561	1999	22	64	1.17	3.48	1.57258	Up	2.55924e-06	1.98856e-05	K14445|1|2e-159|563|dre:100006328|solute carrier family 13 (sodium-dependent dicarboxylate transporter), member 2/3/5;K03327|2|9e-151|534|dre:560024|multidrug resistance protein, MATE family	GO:0016020//membrane	-	-
sox9b	ENSDARG00000043923	3263.69	105	290.84	3.22	9.57	1.57146	Up	2.68894e-22	6.09968e-21	K09270|1|8e-76|181|dre:60641|transcription factor SOX7/8/9/10/18 (SOX group E/F)	-	-	-
itgb1b	ENSDARG00000053255	1548	67	194	4.63	13.75	1.57035	Up	2.38004e-16	4.26085e-15	K05719|1|0.0|865|dre:556734|integrin beta 1	GO:0005887//integral to plasma membrane	GO:0004871//signal transducer activity;GO:0046983//protein dimerization activity	GO:0007166//cell surface receptor signaling pathway;GO:0031589//cell-substrate adhesion;GO:0032501//multicellular organismal process
mfsd10	ENSDARG00000086786	1931	17	49	0.93	2.76	1.56937	Up	4.47524e-05	0.000287602	K08214|1|8e-14|79.7|hmg:100197202|MFS transporter, OCT family, solute carrier family 22 (organic cation transporter), member 18	-	-	GO:0006810//transport
camk2d1	ENSDARG00000043010	2816.57	98	269	3.47	10.29	1.56824	Up	1.26588e-20	2.71854e-19	K04515|1|1e-150|532|dre:445208|calcium/calmodulin-dependent protein kinase (CaM kinase) II [EC:2.7.11.17]	GO:0030139//endocytic vesicle;GO:0031981//nuclear lumen;GO:0042383//sarcolemma;GO:0043234//protein complex;GO:0045202//synapse	GO:0004674//protein serine/threonine kinase activity;GO:0005515//protein binding;GO:0032559	GO:0000086//G2/M transition of mitotic cell cycle;GO:0006464//cellular protein modification process;GO:0006468//protein phosphorylation;GO:0006875//cellular metal ion homeostasis;GO:0006941//striated muscle contraction;GO:0006950//response to stress;GO:0007267//cell-cell signaling;GO:0008283//cell proliferation;GO:0016049//cell growth;GO:0019221//cytokine-mediated signaling pathway;GO:0070838//di…
slc5a9	ENSDARG00000005518	2188	37	107	1.79	5.3	1.56603	Up	1.24551e-09	1.37622e-08	K14389|1|2e-49|129|xtr:100495397|solute carrier family 5 (sodium/glucose cotransporter), member 9	GO:0031224//intrinsic to membrane	GO:0005412//glucose:sodium symporter activity	GO:0030001//metal ion transport
anxa5b	ENSDARG00000016470	1869	34	98	1.93	5.71	1.56489	Up	6.7078e-09	6.98372e-08	-	-	GO:0005543//phospholipid binding;GO:0046872//metal ion binding	GO:0050817
wu:fb18c02	ENSDARG00000076532	1178	142	409	13.06	38.59	1.56307	Up	1.50406e-32	4.74102e-31	-	-	-	-
STARD4	ENSDARG00000074280	1153.71	44	121	3.95	11.67	1.56288	Up	4.35472e-10	5.0111e-09	-	-	GO:0005488//binding	GO:0010876//lipid localization;GO:0051234//establishment of localization
twsg1a	ENSDARG00000033428	3826	14	41	0.39	1.15	1.56009	Up	0.000165499	0.000951957	K01810|1|2e-14|82.4|bmy:Bm1_47625|glucose-6-phosphate isomerase [EC:5.3.1.9]	GO:0044421//extracellular region part	-	GO:0001654//eye development;GO:0001704//formation of primary germ layer;GO:0001944//vasculature development;GO:0007420//brain development;GO:0007431//salivary gland development;GO:0030509//BMP signaling pathway;GO:0045596//negative regulation of cell differentiation;GO:0048534
ugt5a1	ENSDARG00000016479	1960	102.97	295.71	5.57	16.41	1.55883	Up	4.82804e-24	1.1715e-22	K00699|1|4e-154|545|dre:570913|glucuronosyltransferase [EC:2.4.1.17]	-	GO:0016757//transferase activity, transferring glycosyl groups	-
smarcad1	ENSDARG00000014041	3644	17	74	0.74	2.18	1.55873	Up	3.60302e-10	4.18357e-09	K14439|1|2e-78|290|dre:557875|SWI/SNF-related matrix-associated actin-dependent regulator of chromatin subfamily A containing DEAD/H box 1 [EC:3.6.4.12]	-	GO:0003676//nucleic acid binding;GO:0005488//binding;GO:0017111//nucleoside-triphosphatase activity;GO:0032559	-
flna	ENSDARG00000074201	5213.88	119	423	2.94	8.65	1.55688	Up	1.00451e-42	3.92486e-41	K04437|1|5e-100|364|dre:562529|filamin	GO:0005856//cytoskeleton;GO:0016020//membrane;GO:0043229//intracellular organelle;GO:0043231//intracellular membrane-bounded organelle;GO:0044431//Golgi apparatus part;GO:0044444//cytoplasmic part	GO:0003779//actin binding;GO:0017016//Ras GTPase binding;GO:0017048//Rho GTPase binding;GO:0017160//Ral GTPase binding;GO:0019901//protein kinase binding;GO:0034987//immunoglobulin receptor binding;GO:0042802//identical protein binding;GO:0060089	GO:0001775//cell activation;GO:0006810//transport;GO:0006887//exocytosis;GO:0007015//actin filament organization;GO:0007165//signal transduction;GO:0007172//signal complex assembly;GO:0007193//adenylate cyclase-inhibiting G-protein coupled receptor signaling pathway;GO:0007249//I-kappaB kinase/NF-kappaB cascade;GO:0007599//hemostasis;GO:0009895;GO:0016197//endosomal transport;GO:0031647//regulati…
lgals3bpb	ENSDARG00000040528	1994	44.02	125.97	2.34	6.87	1.5538	Up	8.5666e-11	1.0486e-09	K06545|1|8e-32|139|ptr:451814|CD163 antigen	GO:0031012//extracellular matrix;GO:0044464//cell part	GO:0004888//transmembrane signaling receptor activity	GO:0009987//cellular process
ssh2b	ENSDARG00000077623	5064.83	73.54	174	1.25	3.66	1.54992	Up	2.21456e-11	2.83928e-10	K05766|1|7e-11|67.0|dre:325085|slingshot	GO:0044424//intracellular part	GO:0004721//phosphoprotein phosphatase activity;GO:0008092//cytoskeletal protein binding	GO:0006464//cellular protein modification process;GO:0006470//protein dephosphorylation;GO:0010769//regulation of cell morphogenesis involved in differentiation;GO:0016311//dephosphorylation;GO:0030032//lamellipodium assembly;GO:0030832//regulation of actin filament length
atp1b2a	ENSDARG00000013605	1631.64	22	68	1.56	4.56	1.54749	Up	4.59606e-07	3.96051e-06	K01540|1|8e-140|496|dre:64269|sodium/potassium-transporting ATPase subunit beta	GO:0016020//membrane;GO:0044424//intracellular part;GO:0044459//plasma membrane part;GO:0044464//cell part	GO:0005488//binding;GO:0008556//potassium-transporting ATPase activity	GO:0002376//immune system process;GO:0007599//hemostasis;GO:0009206;GO:0009207;GO:0009605//response to external stimulus;GO:0030001//metal ion transport;GO:0035725//sodium ion transmembrane transport;GO:0042471//ear morphogenesis;GO:0048886//neuromast hair cell differentiation
phactr4a	ENSDARG00000015552	4431.01	213	520	4.29	12.54	1.54749	Up	2.88488e-32	9.06576e-31	K14798|1|5e-11|72.0|ssc:100627735|protein LTV1	-	-	-
ppp1r12a	ENSDARG00000010784	4811.98	53	150	1.14	3.33	1.54649	Up	1.28958e-12	1.81035e-11	K06270|1|0.0|705|dre:445393|protein phosphatase 1 regulatory subunit 12A	GO:0044424//intracellular part	GO:0005488//binding;GO:0016791//phosphatase activity;GO:0060089	GO:0006464//cellular protein modification process;GO:0007015//actin filament organization;GO:0023052//signaling;GO:0032386//regulation of intracellular transport;GO:0048513//organ development
disc1	ENSDARG00000021895	3216	26	75	0.86	2.51	1.54528	Up	4.02152e-07	3.49325e-06	K09592|1|1e-07|59.7|mgp:100540578|hypoxia-inducible factor prolyl hydroxylase [EC:1.14.11.-]	GO:0005737//cytoplasm;GO:0015630//microtubule cytoskeleton;GO:0044430//cytoskeletal part	-	GO:0001667//ameboidal cell migration;GO:0021533//cell differentiation in hindbrain;GO:0048699//generation of neurons;GO:0048704//embryonic skeletal system morphogenesis;GO:0050794//regulation of cellular process
CCSER2	ENSDARG00000087749	5677.15	36	112	0.72	2.1	1.54432	Up	7.29078e-11	8.97784e-10	-	-	-	-
trpv1	ENSDARG00000059883	3046	20	57	0.69	2.01	1.54253	Up	1.21991e-05	8.64538e-05	K05222|1|0.0|1530|dre:561195|transient receptor potential cation channel subfamily V member 1	GO:0016020//membrane;GO:0043005//neuron projection;GO:0044297//cell body;GO:0044444//cytoplasmic part	GO:0005261//cation channel activity;GO:0005488//binding;GO:0016247//channel regulator activity	GO:0006915//apoptotic process;GO:0007600//sensory perception;GO:0009266//response to temperature stimulus;GO:0009725//response to hormone stimulus;GO:0010721//negative regulation of cell development;GO:0014832//urinary bladder smooth muscle contraction;GO:0023061;GO:0031328//positive regulation of cellular biosynthetic process;GO:0033555//multicellular organismal response to stress;GO:0042116//ma…
BX572619.7	ENSDARG00000091231	1439	96.82	274.14	7.22	20.97	1.53826	Up	4.5287e-22	1.0172e-20	K11140|1|1e-62|241|dre:100535773|aminopeptidase N [EC:3.4.11.2]	GO:0016021//integral to membrane;GO:0031988//membrane-bounded vesicle;GO:0044444//cytoplasmic part	GO:0004871//signal transducer activity;GO:0046872//metal ion binding;GO:0070011//peptidase activity, acting on L-amino acid peptides	GO:0008152//metabolic process;GO:0009987//cellular process;GO:0032501//multicellular organismal process;GO:0032502//developmental process
ptprc	ENSDARG00000071437	2964.02	85	218	2.73	7.91	1.53478	Up	1.69781e-15	2.90054e-14	K06478|1|6e-123|440|dre:559154|protein tyrosine phosphatase, receptor type, C [EC:3.1.3.48]	GO:0031224//intrinsic to membrane	GO:0004721//phosphoprotein phosphatase activity;GO:0005515//protein binding;GO:0016787//hydrolase activity	GO:0006464//cellular protein modification process;GO:0006796//phosphate-containing compound metabolic process;GO:0042100//B cell proliferation;GO:0043549//regulation of kinase activity;GO:0050670;GO:0050851//antigen receptor-mediated signaling pathway;GO:0051726//regulation of cell cycle
gli2a	ENSDARG00000025641	6039	26	74	0.45	1.3	1.53051	Up	6.10194e-07	5.16716e-06	K06230|1|0.0|2604|dre:30154|zinc finger protein GLI	GO:0043231//intracellular membrane-bounded organelle	GO:0001071//nucleic acid binding transcription factor activity;GO:0003677//DNA binding;GO:0046914//transition metal ion binding	GO:0001503//ossification;GO:0006275//regulation of DNA replication;GO:0006357//regulation of transcription from RNA polymerase II promoter;GO:0007224//smoothened signaling pathway;GO:0007420//brain development;GO:0008544//epidermis development;GO:0009887//organ morphogenesis;GO:0021513//spinal cord dorsal/ventral patterning;GO:0021517//ventral spinal cord development;GO:0021953//central nervous s…
PECAM1	ENSDARG00000060263	2374	22	62	0.98	2.83	1.52995	Up	5.91202e-06	4.38009e-05	K06471|1|0.0|1349|dre:569386|platelet/endothelial cell adhesion molecule	-	-	-
alas2	ENSDARG00000038643	2544	148	417	6.13	17.7	1.52979	Up	3.22766e-32	1.01275e-30	K00643|1|2e-22|105|dre:64607|5-aminolevulinate synthase [EC:2.3.1.37]	GO:0019866//organelle inner membrane;GO:0044429//mitochondrial part	GO:0016597//amino acid binding;GO:0016749;GO:0048037//cofactor binding	GO:0006779//porphyrin-containing compound biosynthetic process;GO:0006950//response to stress;GO:0020027//hemoglobin metabolic process;GO:0030099//myeloid cell differentiation
si:ch1073-488c15.2	ENSDARG00000097844	12696	62.37	176.41	0.51	1.47	1.52725	Up	1.30749e-14	2.11255e-13	K09228|1|1e-129|467|dre:796272|KRAB domain-containing zinc finger protein	-	-	-
rgl2	ENSDARG00000007727	2246.34	22	61	1.02	2.94	1.52725	Up	8.93512e-06	6.46601e-05	K08732|1|5e-118|426|gga:427758|ral guanine nucleotide dissociation stimulator	GO:0044464//cell part	-	GO:0009966//regulation of signal transduction;GO:0035556//intracellular signal transduction
PHTF1	ENSDARG00000057708	3261	116	326	3.73	10.74	1.52575	Up	1.89235e-25	4.82525e-24	-	GO:0044431//Golgi apparatus part	-	GO:0006351//transcription, DNA-dependent
hs3st3b1a	ENSDARG00000059594	1196.52	44	126	4.06	11.69	1.52572	Up	5.67684e-11	7.05383e-10	K07809|1|5e-59|229|dre:558084|[heparan sulfate]-glucosamine 3-sulfotransferase 3 [EC:2.8.2.30]	GO:0016021//integral to membrane;GO:0043231//intracellular membrane-bounded organelle	GO:0016782//transferase activity, transferring sulfur-containing groups;GO:0034483//heparan sulfate sulfotransferase activity	GO:0006464//cellular protein modification process;GO:0015012//heparan sulfate proteoglycan biosynthetic process
vps25	ENSDARG00000059079	2313.58	47	131	2.13	6.13	1.52503	Up	5.4655e-11	6.80357e-10	K12189|1|4e-100|366|dre:407684|ESCRT-II complex subunit VPS25	GO:0031090//organelle membrane;GO:0043231//intracellular membrane-bounded organelle	-	GO:0006810//transport
si:dkey-6n6.2	ENSDARG00000058032	1196.89	29	79	2.55	7.33	1.52332	Up	5.76528e-07	4.90025e-06	K06672|1|5e-45|182|der:Dere_GG21418|cohesin loading factor subunit SCC2	-	-	-
tpm3	ENSDARG00000005162	2492.99	379	1061	16.01	45.98	1.52203	Up	1.20789e-78	7.7577e-77	K10373|1|1e-97|358|mgp:100549276|tropomyosin 1;K10375|2|4e-95|350|tgu:100190669|tropomyosin 4	GO:0001726//ruffle;GO:0005865//striated muscle thin filament;GO:0005884//actin filament;GO:0030427//site of polarized growth;GO:0031674//I band;GO:0032155;GO:0032432//actin filament bundle;GO:0042995//cell projection	GO:0003779//actin binding;GO:0005198//structural molecule activity;GO:0008092//cytoskeletal protein binding;GO:0042802//identical protein binding	GO:0000302//response to reactive oxygen species;GO:0001996//positive regulation of heart rate by epinephrine-norepinephrine;GO:0006936//muscle contraction;GO:0006941//striated muscle contraction;GO:0007417//central nervous system development;GO:0009611//response to wounding;GO:0009987//cellular process;GO:0016477//cell migration;GO:0030030//cell projection organization;GO:0030155//regulation of c…
ctnnd1	ENSDARG00000075845	2715	63.99	178.26	2.47	7.08	1.51924	Up	1.12873e-14	1.83091e-13	K05690|1|0.0|1678|dre:100334714|catenin (cadherin-associated protein), delta 1	GO:0005737//cytoplasm;GO:0005913//cell-cell adherens junction;GO:0031252//cell leading edge;GO:0043005//neuron projection	GO:0019902//phosphatase binding;GO:0050839//cell adhesion molecule binding	GO:0002009//morphogenesis of an epithelium;GO:0007155//cell adhesion;GO:0007431//salivary gland development;GO:0009913//epidermal cell differentiation;GO:0016055//Wnt receptor signaling pathway;GO:0030855//epithelial cell differentiation
pim2	ENSDARG00000059001	2486	27	75	1.14	3.26	1.51584	Up	7.9043e-07	6.57955e-06	K08282|1|2e-72|271|dre:58054|non-specific serine/threonine protein kinase [EC:2.7.11.1];K08807|2|1e-28|126|bta:100336651|proto-oncogene serine/threonine-protein kinase Pim-3 [EC:2.7.11.1];K04702|3|2e-28|125|acs:100552285|proto-oncogene serine/threonine-protein kinase Pim-1 [EC:2.7.11.1]	-	GO:0004672//protein kinase activity;GO:0032559	GO:0000278//mitotic cell cycle;GO:0006468//protein phosphorylation;GO:0006915//apoptotic process
fam129bb	ENSDARG00000008026	2542	19	53	0.79	2.25	1.51	Up	3.27954e-05	0.000215408	-	-	-	-
KAZN	ENSDARG00000089449	825	17	47	2.28	6.48	1.50696	Up	0.000103422	0.000618786	-	-	-	-
aida	ENSDARG00000014532	1493.06	80	237	6.14	17.44	1.50609	Up	3.35854e-20	7.05774e-19	-	GO:0044424//intracellular part	GO:0005515//protein binding	GO:0016055//Wnt receptor signaling pathway;GO:0043393//regulation of protein binding;GO:0043407//negative regulation of MAP kinase activity;GO:0043409//negative regulation of MAPK cascade;GO:0048263//determination of dorsal identity
FILIP1L	ENSDARG00000037910	2580	25	69	1.02	2.89	1.5025	Up	2.45054e-06	1.90843e-05	K10352|1|3e-15|85.1|tgu:100221026|myosin heavy chain;K12478|3|1e-14|83.2|ptr:467212|early endosome antigen 1	-	-	-
exoc3l2b	ENSDARG00000030782	5084.34	85	216	1.6	4.53	1.50144	Up	3.62496e-15	6.08165e-14	K06110|1|7e-50|200|mdo:100014510|exocyst complex component 3	-	-	-
loxl2b	ENSDARG00000044074	3106.3	21	58	0.71	2.01	1.5013	Up	1.57959e-05	0.000109306	K00280|1|0.0|1525|dre:791144|lysyl oxidase-like protein 2/3/4 [EC:1.4.3.-]	GO:0044464//cell part	GO:0004888//transmembrane signaling receptor activity;GO:0016638//oxidoreductase activity, acting on the CH-NH2 group of donors;GO:0046914//transition metal ion binding	GO:0008152//metabolic process
tnk2b	ENSDARG00000075716	3007.67	14	60	0.76	2.15	1.50027	Up	2.14762e-08	2.13227e-07	K08886|1|2e-30|131|dre:559119|tyrosine kinase, non-receptor, 2 [EC:2.7.10.1]	GO:0005886//plasma membrane;GO:0016020//membrane;GO:0030427//site of polarized growth;GO:0043005//neuron projection;GO:0043231//intracellular membrane-bounded organelle;GO:0044297//cell body	GO:0000166//nucleotide binding;GO:0004672//protein kinase activity	GO:0001934//positive regulation of protein phosphorylation;GO:0032446//protein modification by small protein conjugation
mvp	ENSDARG00000021242	3071.92	102	277	3.43	9.7	1.49978	Up	6.85444e-21	1.48131e-19	-	GO:0032991//macromolecular complex;GO:0043231//intracellular membrane-bounded organelle	-	-
arhgap17b	ENSDARG00000070804	3732.69	29.86	83.63	0.85	2.4	1.4975	Up	1.11968e-07	1.03703e-06	K07526|1|3e-19|97.8|nve:NEMVE_v1g88221|SLIT-ROBO Rho GTPase activating protein;K13709|2|1e-18|95.5|mgp:100548032|Rho GTPase-activating protein 5	GO:0030054//cell junction;GO:0044424//intracellular part	-	GO:0006887//exocytosis;GO:0023052//signaling;GO:0030036//actin cytoskeleton organization;GO:0050794//regulation of cellular process
tns1	ENSDARG00000020845	7577.19	104	203	1.01	2.85	1.49661	Up	3.68488e-09	3.92189e-08	K00665|1|7e-25|113|dpe:Dper_GL12292|fatty acid synthase, animal type [EC:2.3.1.85]	GO:0005924//cell-substrate adherens junction;GO:0043232	GO:0005488//binding;GO:0008092//cytoskeletal protein binding	-
2016-03-06	ENSDARG00000076066	3926.42	701	1915	18.53	52.21	1.49446	Up	1.09475e-135	1.06128e-133	K10661|1|0.0|1095|dre:100002072|E3 ubiquitin-protein ligase MARCH6 [EC:6.3.2.19]	GO:0031227//intrinsic to endoplasmic reticulum membrane	GO:0019787//small conjugating protein ligase activity;GO:0019899//enzyme binding;GO:0046914//transition metal ion binding	GO:0000209//protein polyubiquitination
cald1l	ENSDARG00000070314	1734	23	63	1.41	3.97	1.49344	Up	7.6193e-06	5.55882e-05	K12327|1|9e-125|447|dre:322909|caldesmon	GO:0005856//cytoskeleton;GO:0044444//cytoplasmic part	GO:0008092//cytoskeletal protein binding	-
dnajc21	ENSDARG00000057080	2045	23	63	1.19	3.35	1.4932	Up	7.6193e-06	5.55684e-05	K09506|1|0.0|779|dre:336984|DnaJ homolog subfamily A member 5	-	-	-
si:ch211-181d7.1	ENSDARG00000091847	3545.97	27.31	74.34	0.8	2.25	1.49185	Up	1.18809e-06	9.6895e-06	K12800|1|0.0|981|dre:561595|NACHT, LRR and PYD domains-containing protein 3	-	-	-
si:dkey-230i18.2	ENSDARG00000093532	3292	16.65	45.7	0.53	1.49	1.49125	Up	0.000121396	0.000717346	K12800|1|0.0|1086|dre:561595|NACHT, LRR and PYD domains-containing protein 3	-	-	-
tnfaip2b	ENSDARG00000058160	1895.08	20.25	51.26	1.05	2.95	1.49033	Up	0.000139275	0.000814798	K06110|1|2e-14|80.5|xtr:448187|exocyst complex component 3	-	-	-
cd74a	ENSDARG00000009087	1273	1327	3638	112.82	316.35	1.4875	Up	2.84662e-257	5.41701e-255	K06505|1|1e-91|336|dre:58113|CD74 antigen	GO:0044464//cell part	-	GO:0002376//immune system process;GO:0015031//protein transport
ube2e2	ENSDARG00000034670	1463	22	60	1.61	4.51	1.48607	Up	1.34517e-05	9.45162e-05	K06689|1|7e-46|183|dre:445100|ubiquitin-conjugating enzyme E2 D/E [EC:6.3.2.19]	GO:0031981//nuclear lumen;GO:0043234//protein complex	GO:0019787//small conjugating protein ligase activity;GO:0032559	GO:0000209//protein polyubiquitination;GO:0006513//protein monoubiquitination;GO:0016574//histone ubiquitination
SZT2	ENSDARG00000077753	9552	51	139	0.55	1.54	1.48543	Up	2.95306e-11	3.74869e-10	-	-	-	GO:0007399//nervous system development
COBLL1	ENSDARG00000089858	2929	45	146	1.92	5.37	1.48382	Up	2.26258e-14	3.60749e-13	-	-	-	-
cmss1	ENSDARG00000004727	1054	22	60	2.28	6.37	1.48226	Up	1.34517e-05	9.45485e-05	K14784|1|2e-139|496|dre:450027|protein CMS1	-	GO:0005488//binding;GO:0042623//ATPase activity, coupled	-
wls	ENSDARG00000009534	2545	118	321	4.88	13.62	1.48077	Up	5.09352e-24	1.233e-22	-	GO:0012506//vesicle membrane;GO:0031224//intrinsic to membrane;GO:0043231//intracellular membrane-bounded organelle	GO:0060089	GO:0007249//I-kappaB kinase/NF-kappaB cascade;GO:0030177//positive regulation of Wnt receptor signaling pathway;GO:0032501//multicellular organismal process
CU019646.1	ENSDARG00000036414	5409	522	1421	10.04	28	1.47967	Up	1.13437e-100	8.96679e-99	K07187|1|4e-102|374|dre:559281|insulin receptor substrate	GO:0005887//integral to plasma membrane;GO:0043231//intracellular membrane-bounded organelle;GO:0044444//cytoplasmic part	GO:0004714//transmembrane receptor protein tyrosine kinase activity;GO:0005102//receptor binding;GO:0019901//protein kinase binding;GO:0019904//protein domain specific binding;GO:0030674//protein binding, bridging	GO:0007169//transmembrane receptor protein tyrosine kinase signaling pathway;GO:0007243//intracellular protein kinase cascade;GO:0008284//positive regulation of cell proliferation;GO:0009967//positive regulation of signal transduction;GO:0009968//negative regulation of signal transduction;GO:0010467//gene expression;GO:0016477//cell migration;GO:0032868//response to insulin stimulus;GO:0043551//r…
dnajc7	ENSDARG00000058148	3113	191.67	521.44	6.46	18.01	1.47919	Up	3.97286e-38	1.43246e-36	K09527|1|0.0|950|dre:100535346|DnaJ homolog subfamily C member 7	-	GO:0005515//protein binding	GO:0044267//cellular protein metabolic process
coro1b	ENSDARG00000008660	4478	20	55	0.47	1.31	1.47883	Up	2.7954e-05	0.00018659	K13886|1|9e-179|629|acs:100557733|coronin-1B	GO:0005856//cytoskeleton	GO:0003779//actin binding	GO:0007010//cytoskeleton organization
notch3	ENSDARG00000052139	7924	134	363	1.75	4.87	1.47657	Up	8.40486e-27	2.25505e-25	K02599|1|0.0|5021|dre:58066|Notch	GO:0016021//integral to membrane;GO:0031981//nuclear lumen;GO:0044431//Golgi apparatus part;GO:0044432//endoplasmic reticulum part	GO:0046872//metal ion binding	GO:0001822//kidney development;GO:0006351//transcription, DNA-dependent;GO:0007166//cell surface receptor signaling pathway;GO:0007409//axonogenesis;GO:0008283//cell proliferation;GO:0010721//negative regulation of cell development;GO:0012502//induction of programmed cell death;GO:0019827//stem cell maintenance;GO:0022402//cell cycle process;GO:0030100//regulation of endocytosis;GO:0040007//growt…
ensembl_havana	ENSDARG00000079892	1874.46	282.71	805.89	16.85	46.84	1.47499	Up	1.06791e-61	5.71556e-60	K06821|1|0.0|1024|dre:561433|plexin B	GO:0031224//intrinsic to membrane	GO:0004871//signal transducer activity;GO:0008047//enzyme activator activity	GO:0009966//regulation of signal transduction;GO:0032501//multicellular organismal process
hif1al	ENSDARG00000041169	3113.68	319	898	11.16	31	1.47393	Up	2.4042e-67	1.39186e-65	K09096|1|6e-07|55.5|oaa:100085579|hypoxia-inducible factor 3 alpha	GO:0043231//intracellular membrane-bounded organelle	GO:0001071//nucleic acid binding transcription factor activity;GO:0003676//nucleic acid binding;GO:0019899//enzyme binding;GO:0046983//protein dimerization activity;GO:0060089	GO:0006351//transcription, DNA-dependent;GO:0006915//apoptotic process;GO:0006950//response to stress;GO:0023052//signaling
myo10	ENSDARG00000017004	5026	68	196	1.5	4.16	1.47162	Up	2.06448e-16	3.72186e-15	K12559|1|0.0|3616|dre:335123|myosin X	GO:0005856//cytoskeleton;GO:0031252//cell leading edge	GO:0000166//nucleotide binding;GO:0003779//actin binding	GO:0006935//chemotaxis
SYDE1	ENSDARG00000077440	2835	20	54	0.74	2.05	1.47003	Up	4.2047e-05	0.000271063	K08878|1|9e-22|106|dre:560226|breakpoint cluster region protein [EC:2.7.11.1]	-	-	-
ensembl	ENSDARG00000086057	1647	39	105	2.53	6.98	1.46409	Up	1.05566e-08	1.07459e-07	K06822|1|0.0|852|dre:402998|plexin D	GO:0031224//intrinsic to membrane	GO:0004871//signal transducer activity	GO:0001525//angiogenesis;GO:0023052//signaling;GO:0048562//embryonic organ morphogenesis;GO:0050896//response to stimulus
ensembl_havana	ENSDARG00000088651	3752	83.28	223.91	2.32	6.39	1.46169	Up	7.21334e-17	1.33197e-15	K12800|1|0.0|775|dre:561595|NACHT, LRR and PYD domains-containing protein 3	-	-	-
clic2	ENSDARG00000010625	1381	176	472	13.7	37.69	1.46001	Up	6.94448e-34	2.29828e-32	K05022|1|1e-137|490|dre:436834|chloride intracellular channel 2	GO:0044464//cell part	GO:0005254//chloride channel activity	GO:0015698//inorganic anion transport
si:ch211-102c2.4	ENSDARG00000079387	675.88	18	48	2.99	8.22	1.45899	Up	0.000132008	0.000775815	-	-	-	-
nop2	ENSDARG00000043304	2737.77	57	151	2.17	5.95	1.45519	Up	1.14029e-11	1.49842e-10	K14835|1|0.0|1064|dre:321130|ribosomal RNA methyltransferase Nop2 [EC:2.1.1.-]	-	GO:0003676//nucleic acid binding;GO:0008168//methyltransferase activity	GO:0006730//one-carbon metabolic process;GO:0042254//ribosome biogenesis;GO:0044237//cellular metabolic process
palb2	ENSDARG00000076716	3885	6	31	0.31	0.85	1.45519	Up	1.77163e-05	0.000121774	K10897|1|0.0|670|dre:558923|partner and localizer of BRCA2	-	-	-
PCOLCE	ENSDARG00000056913	1875.87	207	555	11.76	32.23	1.45452	Up	1.54146e-39	5.69785e-38	K09608|1|4e-42|173|dre:474335|tolloid-like protein 1 [EC:3.4.24.-];K05502|5|2e-40|167|ptr:464042|bone morphogenetic protein 1 [EC:3.4.24.19]	-	-	-
narf	ENSDARG00000071319	1398	26.09	69.54	2	5.48	1.45418	Up	4.67038e-06	3.51338e-05	-	-	-	-
ARHGAP18	ENSDARG00000074740	1641	37	99	2.41	6.6	1.45343	Up	3.22264e-08	3.133e-07	K08878|1|2e-17|91.7|mdo:100011712|breakpoint cluster region protein [EC:2.7.11.1];K10360|2|2e-16|87.8|xtr:100492218|myosin IX	GO:0044444//cytoplasmic part	GO:0005488//binding;GO:0008047//enzyme activator activity	GO:0009966//regulation of signal transduction;GO:0035556//intracellular signal transduction
pcdh1b	ENSDARG00000036175	3282	48	128	1.53	4.19	1.45342	Up	3.4492e-10	4.0095e-09	K04601|1|2e-82|308|mgp:100547657|cadherin EGF LAG seven-pass G-type receptor 2 (flamingo);K04600|4|2e-82|308|mmu:12614|cadherin EGF LAG seven-pass G-type receptor 1 (flamingo)	GO:0016021//integral to membrane;GO:0030054//cell junction	-	GO:0007154//cell communication;GO:0007155//cell adhesion;GO:0048731
capn2a	ENSDARG00000091699	3991.48	71	199	1.95	5.34	1.45337	Up	4.53416e-16	8.05411e-15	K03853|1|0.0|1140|dre:541374|calpain-2 [EC:3.4.22.53]	GO:0016020//membrane;GO:0043231//intracellular membrane-bounded organelle;GO:0044427//chromosomal part	GO:0004197//cysteine-type endopeptidase activity;GO:0046872//metal ion binding;GO:0046983//protein dimerization activity	GO:0000768//syncytium formation by plasma membrane fusion;GO:0001701//in utero embryonic development;GO:0006950//response to stress;GO:0016485//protein processing
spock3	ENSDARG00000070266	1939.64	32	76	1.56	4.26	1.44931	Up	1.10739e-05	7.89151e-05	K08136|1|0.0|679|dre:562002|sparc/osteonectin, cwcv and kazal-like domains proteoglycan (testican)	-	-	-
rasal2	ENSDARG00000036257	5014	34	90	0.7	1.91	1.44815	Up	1.72167e-07	1.55807e-06	K04352|1|1e-43|180|cin:100184835|Ras GTPase-activating protein 1	-	-	-
si:ch211-244h4.1	ENSDARG00000091735	3965	73.87	197.13	1.95	5.32	1.44795	Up	3.67388e-15	6.15367e-14	K12800|1|0.0|763|dre:561595|NACHT, LRR and PYD domains-containing protein 3	-	-	-
arl6ip5b	ENSDARG00000016238	1281	38	101	3.2	8.73	1.44791	Up	2.74088e-08	2.68753e-07	-	-	-	-
ABCC3	ENSDARG00000077243	4015.88	21.58	63.38	0.62	1.69	1.44668	Up	1.92941e-06	1.52983e-05	K05667|1|0.0|1177|xtr:100135090|ATP-binding cassette, subfamily C (CFTR/MRP), member 3	GO:0016021//integral to membrane;GO:0044459//plasma membrane part	GO:0032559;GO:0042626//ATPase activity, coupled to transmembrane movement of substances	GO:0009207;GO:0009987//cellular process;GO:0015721//bile acid and bile salt transport;GO:0015893//drug transport
PPP1R9B	ENSDARG00000076431	4495.48	46.45	128.49	1.12	3.05	1.44531	Up	9.5408e-11	1.16577e-09	K06095|1|1e-14|82.4|rno:29365|multiple PDZ domain protein	GO:0001726//ruffle;GO:0015629//actin cytoskeleton;GO:0031981//nuclear lumen;GO:0044459//plasma membrane part;GO:0071944//cell periphery	GO:0008092//cytoskeletal protein binding;GO:0019212//phosphatase inhibitor activity;GO:0019903//protein phosphatase binding	GO:0001558//regulation of cell growth;GO:0006396//RNA processing;GO:0006468//protein phosphorylation;GO:0007346//regulation of mitotic cell cycle;GO:0008283//cell proliferation;GO:0022402//cell cycle process;GO:0030036//actin cytoskeleton organization;GO:0031175//neuron projection development;GO:0048870//cell motility;GO:0051726//regulation of cell cycle
kdm6bb	ENSDARG00000056929	8805	31	81	0.36	0.98	1.44478	Up	9.21732e-07	7.62005e-06	K11448|1|0.0|2330|dre:563644|histone demethylase JMJD3 [EC:1.14.11.-]	-	GO:0003677//DNA binding	GO:0006357//regulation of transcription from RNA polymerase II promoter;GO:0006482//protein demethylation
epas1a	ENSDARG00000008697	5742.97	717	1899.44	12.95	35.23	1.44385	Up	1.22671e-128	1.14079e-126	K09095|1|0.0|828|dre:555192|hypoxia-inducible factor 2 alpha	GO:0043234//protein complex;GO:0044424//intracellular part	GO:0000981//sequence-specific DNA binding RNA polymerase II transcription factor activity;GO:0003677//DNA binding;GO:0003712//transcription cofactor activity;GO:0019899//enzyme binding;GO:0046983//protein dimerization activity	GO:0006357//regulation of transcription from RNA polymerase II promoter;GO:0006915//apoptotic process;GO:0006950//response to stress;GO:0023052//signaling;GO:0030154//cell differentiation;GO:0042221//response to chemical stimulus;GO:0048513//organ development;GO:0065008
sipa1l1	ENSDARG00000020134	8432.62	36	99	0.46	1.25	1.44222	Up	1.69574e-08	1.70087e-07	K08013|1|0.0|709|acs:100553026|signal-induced proliferation-associated gene 1	-	-	-
traf4a	ENSDARG00000003963	3072	23	61	0.79	2.14	1.43769	Up	1.70844e-05	0.00011747	K09848|1|0.0|971|dre:404045|TNF receptor-associated factor 4	GO:0043231//intracellular membrane-bounded organelle;GO:0043232;GO:0043296//apical junction complex;GO:0044444//cytoplasmic part	GO:0003676//nucleic acid binding;GO:0004871//signal transducer activity;GO:0019787//small conjugating protein ligase activity;GO:0019900//kinase binding;GO:0019904//protein domain specific binding;GO:0046914//transition metal ion binding	GO:0006915//apoptotic process;GO:0032092//positive regulation of protein binding;GO:0032446//protein modification by small protein conjugation;GO:0033674//positive regulation of kinase activity;GO:0035295//tube development;GO:0043410//positive regulation of MAPK cascade
gata5	ENSDARG00000017821	2310	27	71	1.23	3.33	1.43686	Up	3.95464e-06	3.00243e-05	K09183|1|0.0|672|dre:30482|GATA-binding protein 4/5/6	GO:0043231//intracellular membrane-bounded organelle	GO:0043565//sequence-specific DNA binding	GO:0007507//heart development;GO:0009653//anatomical structure morphogenesis;GO:0009888//tissue development
rap1gap2b	ENSDARG00000074222	7230	78.23	205.94	1.12	3.03	1.43582	Up	3.62716e-15	6.08037e-14	K08013|1|1e-54|217|acs:100553026|signal-induced proliferation-associated gene 1	GO:0044444//cytoplasmic part	GO:0008047//enzyme activator activity	GO:0009966//regulation of signal transduction
slc20a2	ENSDARG00000060796	7816	345	912	4.58	12.39	1.43576	Up	1.45924e-62	7.93393e-61	K14640|1|0.0|960|tgu:100229214|solute carrier family 20 (sodium-dependent phosphate transporter)	GO:0031224//intrinsic to membrane	GO:0004871//signal transducer activity;GO:0015291//secondary active transmembrane transporter activity	GO:0015698//inorganic anion transport;GO:0030001//metal ion transport;GO:0051704
fam171a2	ENSDARG00000075249	4491	19	50	0.44	1.19	1.43539	Up	0.000111415	0.000663519	-	-	-	-
si:ch211-226m16.2	ENSDARG00000036785	2550.07	63	166	2.6	7.03	1.43501	Up	1.34419e-12	1.88059e-11	K01183|1|2e-07|57.0|mmu:12654|chitinase [EC:3.2.1.14]	GO:0005576//extracellular region;GO:0044421//extracellular region part	GO:0016787//hydrolase activity	GO:0008152//metabolic process;GO:0034612//response to tumor necrosis factor;GO:0070555//response to interleukin-1
taok3a	ENSDARG00000060751	3646.02	31	93	1.01	2.73	1.43455	Up	6.73196e-09	7.00533e-08	K04429|1|0.0|1638|dre:798408|thousand and one amino acid protein kinase [EC:2.7.11.1]	GO:0016020//membrane;GO:0043231//intracellular membrane-bounded organelle	GO:0004672//protein kinase activity;GO:0019887//protein kinase regulator activity;GO:0032559	GO:0006468//protein phosphorylation;GO:0043409//negative regulation of MAPK cascade;GO:0043410//positive regulation of MAPK cascade
c7a	ENSDARG00000042172	3087	51	134	1.73	4.67	1.43265	Up	2.12286e-10	2.51175e-09	K03996|1|0.0|1761|dre:562475|complement component 7	-	-	-
slc7a9	ENSDARG00000005894	1748	24	63	1.46	3.94	1.43223	Up	1.44465e-05	0.00010068	K13868|1|0.0|931|dre:567117|solute carrier family 7 (L-type amino acid transporter), member 9	GO:0031224//intrinsic to membrane	GO:0003823//antigen binding;GO:0015171//amino acid transmembrane transporter activity	GO:0006865//amino acid transport
hivep1	ENSDARG00000079528	8686.83	111	282	1.28	3.45	1.43045	Up	2.43904e-19	4.98282e-18	K09239|1|0.0|4047|dre:100000517|human immunodeficiency virus type I enhancer-binding protein	GO:0043231//intracellular membrane-bounded organelle	GO:0003676//nucleic acid binding;GO:0005488//binding;GO:0046872//metal ion binding	GO:0006357//regulation of transcription from RNA polymerase II promoter
cd248a	ENSDARG00000079898	2997	41	108	1.44	3.88	1.42999	Up	1.13374e-08	1.15065e-07	K06706|1|0.0|1142|dre:323364|CD248 antigen, endosialin;K06702|4|5e-90|333|acs:100554163|CDW93 antigen	-	-	-
rab14	ENSDARG00000045261	2398	156.93	412.16	6.9	18.59	1.42986	Up	3.81208e-29	1.07618e-27	K07881|1|2e-66|254|mdo:100015716|Ras-related protein Rab-14	GO:0000323//lytic vacuole;GO:0005768//endosome;GO:0005783//endoplasmic reticulum;GO:0005798//Golgi-associated vesicle;GO:0030141//secretory granule;GO:0044431//Golgi apparatus part;GO:0044459//plasma membrane part	GO:0005515//protein binding;GO:0017111//nucleoside-triphosphatase activity;GO:0032561//guanyl ribonucleotide binding	GO:0001505//regulation of neurotransmitter levels;GO:0006892//post-Golgi vesicle-mediated transport;GO:0008105//asymmetric protein localization;GO:0009207;GO:0023052//signaling;GO:0032501//multicellular organismal process;GO:0035556//intracellular signal transduction;GO:0046903//secretion;GO:0050789//regulation of biological process;GO:0065008
hkdc1	ENSDARG00000038703	3280	53	139	1.69	4.55	1.42884	Up	1.03798e-10	1.26378e-09	K00844|1|0.0|1804|dre:321224|hexokinase [EC:2.7.1.1]	GO:0031981//nuclear lumen	GO:0016773//phosphotransferase activity, alcohol group as acceptor;GO:0032559	GO:0006007//glucose catabolic process;GO:0016310//phosphorylation
tmem189	ENSDARG00000042732	3650	37	97	1.06	2.85	1.4269	Up	7.0906e-08	6.68468e-07	K10704|1|4e-163|576|dre:450031|ubiquitin-conjugating enzyme E2 variant	GO:0031224//intrinsic to membrane	-	-
schip1	ENSDARG00000035175	3785	23	57	0.6	1.61	1.42403	Up	8.1794e-05	0.000500307	K04514|1|6e-23|111|tca:663533|Rho-associated, coiled-coil containing protein kinase [EC:2.7.11.1];K12473|2|6e-18|94.7|dre:387529|low-density lipoprotein receptor	-	-	-
irf2bp2a	ENSDARG00000004702	1001	66	172	7.21	19.28	1.41903	Up	8.25656e-13	1.17839e-11	-	GO:0043231//intracellular membrane-bounded organelle	-	GO:0006351//transcription, DNA-dependent
mkl2b	ENSDARG00000076867	5295	31	81	0.61	1.63	1.41799	Up	9.21732e-07	7.62311e-06	K15157|1|2e-07|60.1|mcc:695807|mediator of RNA polymerase II transcription subunit 15;K09188|4|7e-07|58.2|api:100159693|histone-lysine N-methyltransferase MLL3 [EC:2.1.1.43];K05628|5|7e-07|58.2|cfa:479596|arginine-glutamic acid dipeptide (RE) repeats	-	-	-
sorbs3	ENSDARG00000037476	3133.85	61.02	191.66	2.46	6.57	1.41724	Up	1.17554e-17	2.24323e-16	K15689|1|2e-33|143|xtr:100145805|E3 ubiquitin-protein ligase NEURL3 [EC:6.3.2.19]	GO:0005924//cell-substrate adherens junction;GO:0043231//intracellular membrane-bounded organelle;GO:0043232;GO:0044424//intracellular part;GO:0044444//cytoplasmic part	GO:0005198//structural molecule activity;GO:0005515//protein binding;GO:0008092//cytoskeletal protein binding	GO:0003012//muscle system process;GO:0007155//cell adhesion;GO:0032233//positive regulation of actin filament bundle assembly;GO:0048522//positive regulation of cellular process
lama5	ENSDARG00000058543	11542	34	87	0.3	0.8	1.41504	Up	5.55756e-07	4.73152e-06	K06240|1|0.0|7509|dre:321243|laminin, alpha 3/5	GO:0043256//laminin complex	GO:0005102//receptor binding	GO:0000904//cell morphogenesis involved in differentiation;GO:0002009//morphogenesis of an epithelium;GO:0007155//cell adhesion;GO:0007166//cell surface receptor signaling pathway;GO:0016477//cell migration;GO:0033036;GO:0033334//fin morphogenesis;GO:0048513//organ development;GO:0048646//anatomical structure formation involved in morphogenesis;GO:2000026//regulation of multicellular organismal d…
aatka	ENSDARG00000078222	10358	51	133	0.51	1.36	1.41504	Up	3.13154e-10	3.65056e-09	K08898|1|4e-117|424|dre:564666|lemur tyrosine kinase 2 [EC:2.7.10.1]	GO:0044464//cell part	GO:0004672//protein kinase activity	GO:0006468//protein phosphorylation;GO:0012501//programmed cell death
rgs12b	ENSDARG00000036774	4315.27	64	131	1.22	3.25	1.41356	Up	5.79464e-07	4.92113e-06	K10260|1|7e-14|77.4|hmg:100201874|F-box and WD-40 domain protein 7;K13765|2|6e-13|74.3|mcc:718549|regulator of G-protein signaling 9	GO:0000228//nuclear chromosome;GO:0016020//membrane;GO:0043231//intracellular membrane-bounded organelle	GO:0004871//signal transducer activity;GO:0008047//enzyme activator activity;GO:0060589	GO:0007186//G-protein coupled receptor signaling pathway;GO:0023052//signaling
palm2	ENSDARG00000069608	3801	27	70	0.74	1.97	1.4126	Up	5.86394e-06	4.34918e-05	K04407|1|6e-06|54.7|bta:509109|mitogen-activated protein kinase kinase kinase kinase 4 [EC:2.7.11.1]	-	-	-
nop58	ENSDARG00000058337	2119.89	126	337	6.48	17.25	1.41253	Up	1.47026e-24	3.64497e-23	K14565|1|1e-125|449|dre:494152|nucleolar protein 58	-	-	-
pvrl4	ENSDARG00000075406	5778	96.59	251.22	1.74	4.63	1.41192	Up	4.1718e-18	8.189e-17	K06593|1|2e-53|213|rno:498281|poliovirus receptor-related 4	GO:0016020//membrane	-	-
gna11b	ENSDARG00000053326	9995	148	384	1.53	4.07	1.4115	Up	1.38101e-26	3.67175e-25	K04635|1|0.0|713|dre:493613|guanine nucleotide-binding protein subunit alpha-11;K04634|3|0.0|663|gga:427262|guanine nucleotide-binding protein G(q) subunit alpha	GO:0031234//extrinsic to internal side of plasma membrane;GO:0032991//macromolecular complex	GO:0005102//receptor binding;GO:0008047//enzyme activator activity;GO:0017111//nucleoside-triphosphatase activity;GO:0032403//protein complex binding;GO:0032561//guanyl ribonucleotide binding;GO:0060089	GO:0001775//cell activation;GO:0006464//cellular protein modification process;GO:0006813//potassium ion transport;GO:0007188//adenylate cyclase-modulating G-protein coupled receptor signaling pathway;GO:0007200//phospholipase C-activating G-protein coupled receptor signaling pathway;GO:0007599//hemostasis;GO:0008284//positive regulation of cell proliferation;GO:0009207;GO:0021879//forebrain neuro…
lipg	ENSDARG00000031044	2206.38	157	411	7.59	20.19	1.41147	Up	1.03226e-28	2.88639e-27	K01046|1|8e-51|199|dre:393096|triacylglycerol lipase [EC:3.1.1.3];K01059|3|5e-07|53.9|oaa:100077350|lipoprotein lipase [EC:3.1.1.34]	GO:0044421//extracellular region part	GO:0004091//carboxylesterase activity;GO:0005488//binding;GO:0016298//lipase activity;GO:0016787//hydrolase activity	GO:0006629//lipid metabolic process;GO:0010982;GO:0030301//cholesterol transport;GO:0034369//plasma lipoprotein particle remodeling;GO:0044238//primary metabolic process;GO:0055092//sterol homeostasis
pdxkb	ENSDARG00000036546	1435	20	52	1.5	3.99	1.41143	Up	9.38656e-05	0.00056639	K00868|1|4e-176|618|dre:564697|pyridoxine kinase [EC:2.7.1.35]	GO:0044424//intracellular part	GO:0016301//kinase activity;GO:0032559;GO:0043169//cation binding	GO:0006796//phosphate-containing compound metabolic process;GO:0008614//pyridoxine metabolic process
prkra	ENSDARG00000076718	1314.11	25	58	1.84	4.88	1.40718	Up	0.00017391	0.00099643	-	GO:0044444//cytoplasmic part	GO:0003723//RNA binding;GO:0016772//transferase activity, transferring phosphorus-containing groups;GO:0042802//identical protein binding	GO:0009887//organ morphogenesis;GO:0016246//RNA interference;GO:0050896//response to stimulus
enpep	ENSDARG00000057064	3090	21	54	0.71	1.88	1.40484	Up	7.8957e-05	0.000483962	K11141|1|0.0|1844|dre:504088|glutamyl aminopeptidase [EC:3.4.11.7]	GO:0016021//integral to membrane;GO:0044459//plasma membrane part	GO:0008237//metallopeptidase activity;GO:0008238//exopeptidase activity;GO:0046872//metal ion binding	GO:0007154//cell communication;GO:0048870//cell motility
CAMK2G	ENSDARG00000056206	1797	21	54	1.24	3.28	1.40336	Up	7.8957e-05	0.000483818	K04515|1|0.0|836|dre:791855|calcium/calmodulin-dependent protein kinase (CaM kinase) II [EC:2.7.11.17]	GO:0016020//membrane;GO:0030139//endocytic vesicle;GO:0031981//nuclear lumen;GO:0043234//protein complex	GO:0004674//protein serine/threonine kinase activity;GO:0004722//protein serine/threonine phosphatase activity;GO:0005515//protein binding;GO:0032559	GO:0006468//protein phosphorylation;GO:0019221//cytokine-mediated signaling pathway;GO:0030072//peptide hormone secretion
nucb1	ENSDARG00000054833	2198	264	681	12.7	33.59	1.4032	Up	1.76084e-45	7.25227e-44	K12385|1|6e-61|236|isc:IscW_ISCW020300|Niemann-Pick C1 protein	GO:0043229//intracellular organelle;GO:0044444//cytoplasmic part	GO:0046872//metal ion binding	-
ak3	ENSDARG00000058226	1959	30	77	1.62	4.28	1.40162	Up	2.38282e-06	1.8571e-05	K00944|1|2e-114|414|dre:406404|nucleoside-triphosphate--adenylate kinase [EC:2.7.4.10]	GO:0044429//mitochondrial part	GO:0005515//protein binding;GO:0016776//phosphotransferase activity, phosphate group as acceptor;GO:0019205//nucleobase-containing compound kinase activity;GO:0032559;GO:0032561//guanyl ribonucleotide binding	GO:0006754//ATP biosynthetic process;GO:0006796//phosphate-containing compound metabolic process
PLEKHH3	ENSDARG00000070174	6279	473	1217	7.82	20.63	1.3995	Up	1.413e-79	9.24843e-78	K12559|1|3e-175|617|oaa:100079898|myosin X	GO:0031252//cell leading edge	GO:0003779//actin binding	-
aqp1a.1	ENSDARG00000023713	1176	74	190	6.82	17.96	1.39694	Up	1.0286e-13	1.56475e-12	K09864|1|2e-144|512|dre:335821|aquaporin-1	GO:0031224//intrinsic to membrane	-	GO:0006810//transport
btk	ENSDARG00000004433	2526.72	51	122	1.98	5.21	1.39578	Up	1.96835e-08	1.96186e-07	K07370|1|0.0|1269|dre:568653|Bruton agammaglobulinemia tyrosine kinase [EC:2.7.10.2]	GO:0031982//vesicle;GO:0043231//intracellular membrane-bounded organelle;GO:0044425//membrane part;GO:0044444//cytoplasmic part	GO:0004713//protein tyrosine kinase activity;GO:0005515//protein binding;GO:0032559;GO:0035091//phosphatidylinositol binding	GO:0002441;GO:0006468//protein phosphorylation;GO:0006917//induction of apoptosis;GO:0006979//response to oxidative stress;GO:0007243//intracellular protein kinase cascade;GO:0009888//tissue development;GO:0019932//second-messenger-mediated signaling;GO:0021700//developmental maturation
chn2	ENSDARG00000011845	2953.42	37	86	1.19	3.13	1.3952	Up	4.446e-06	3.35195e-05	K04450|1|1e-33|143|ptr:739083|activating transcription factor 2;K06619|2|2e-06|52.8|hmg:100210535|proto-oncogene tyrosine-protein kinase ABL1 [EC:2.7.10.2];K05728|3|2e-06|52.8|isc:IscW_ISCW002928|c-src tyrosine kinase [EC:2.7.10.2]	GO:0044444//cytoplasmic part;GO:0044464//cell part	GO:0005100//Rho GTPase activator activity;GO:0030674//protein binding, bridging;GO:0043169//cation binding	GO:0007165//signal transduction;GO:0032321//positive regulation of Rho GTPase activity
hprt1l	ENSDARG00000014866	1554	21	54	1.45	3.81	1.39374	Up	7.8957e-05	0.000484106	K00760|1|5e-89|328|tgu:100231349|hypoxanthine phosphoribosyltransferase [EC:2.4.2.8]	GO:0043232;GO:0044444//cytoplasmic part	GO:0002054;GO:0016763//transferase activity, transferring pentosyl groups;GO:0042802//identical protein binding;GO:0046872//metal ion binding	GO:0006177//GMP biosynthetic process;GO:0006188//IMP biosynthetic process;GO:0007610//behavior;GO:0008219//cell death;GO:0009169;GO:0014075//response to amine stimulus;GO:0021544//subpallium development;GO:0021953//central nervous system neuron differentiation;GO:0032943//mononuclear cell proliferation;GO:0042053//regulation of dopamine metabolic process;GO:0043096//purine nucleobase salvage;GO:0…
slc51a	ENSDARG00000045306	1645.81	2321	5952	150.71	395.82	1.39307	Up	0	0	K14360|1|1e-37|156|dre:447807|organic solute transporter subunit alpha	GO:0031224//intrinsic to membrane	-	GO:0051234//establishment of localization
si:dkey-203a12.2	ENSDARG00000094434	543	29	74	6.16	16.17	1.39232	Up	4.16736e-06	3.15577e-05	-	-	-	-
igsf8	ENSDARG00000038467	2725.33	29	65	0.98	2.57	1.39091	Up	0.000117166	0.000694545	K06730|1|0.0|1199|dre:404631|immunoglobulin superfamily, member 8	GO:0016020//membrane	-	-
frmd4ba	ENSDARG00000074599	2827.46	123	363	5.28	13.83	1.38919	Up	5.67266e-30	1.63973e-28	K12817|1|1e-62|243|ssc:100513617|pre-mRNA-splicing factor 18;K05762|2|3e-35|152|tad:TRIADDRAFT_25177|radixin;K05763|3|4e-32|141|tgu:100218823|moesin;K08007|5|6e-32|141|aml:100484241|villin 2 (ezrin)	-	-	-
mat2aa	ENSDARG00000040334	2276.79	138	353	6.42	16.79	1.38696	Up	4.61174e-24	1.12034e-22	K00789|1|3e-30|131|dre:323329|S-adenosylmethionine synthetase [EC:2.5.1.6]	GO:0044424//intracellular part;GO:0044444//cytoplasmic part	GO:0016765//transferase activity, transferring alkyl or aryl (other than methyl) groups;GO:0032559;GO:0043169//cation binding;GO:0046872//metal ion binding	GO:0006730//one-carbon metabolic process;GO:0009108//coenzyme biosynthetic process;GO:0009314//response to radiation;GO:0009719;GO:0010033//response to organic substance;GO:0048511//rhythmic process
zgc:66433	ENSDARG00000071697	3194.32	67	143	1.84	4.81	1.38633	Up	4.73572e-08	4.53746e-07	K04574|1|3e-08|62.4|bta:528842|neurofilament heavy polypeptide	-	-	-
si:ch211-93g23.2	ENSDARG00000070558	950	24	61	2.77	7.23	1.38411	Up	3.16876e-05	0.000209201	-	-	-	GO:0008152//metabolic process
celsr1a	ENSDARG00000069185	7902.21	45	99	0.51	1.33	1.38286	Up	2.88788e-06	2.23043e-05	K04600|1|0.0|5117|dre:368436|cadherin EGF LAG seven-pass G-type receptor 1 (flamingo)	-	-	-
ptch1	ENSDARG00000016404	6734	28	71	0.43	1.12	1.38109	Up	7.28972e-06	5.33921e-05	K06225|1|0.0|2377|dre:30189|patched 1	GO:0016021//integral to membrane	GO:0004872//receptor activity;GO:0004888//transmembrane signaling receptor activity;GO:0005102//receptor binding;GO:0005488//binding;GO:0005539//glycosaminoglycan binding;GO:0032934//sterol binding;GO:0046914//transition metal ion binding	GO:0000278//mitotic cell cycle;GO:0001656//metanephros development;GO:0001841//neural tube formation;GO:0007224//smoothened signaling pathway;GO:0007389//pattern specification process;GO:0008104//protein localization;GO:0008283//cell proliferation;GO:0008285//negative regulation of cell proliferation;GO:0008589//regulation of smoothened signaling pathway;GO:0009887//organ morphogenesis;GO:0009953…
rcn3	ENSDARG00000037961	1505.73	72	185	5.19	13.5	1.37915	Up	2.09736e-13	3.11903e-12	K06268|1|3e-08|60.5|bmy:Bm1_50880|protein phosphatase 3, regulatory subunit;K02183|4|2e-07|57.8|bfo:BRAFLDRAFT_59748|calmodulin	GO:0005788//endoplasmic reticulum lumen	GO:0005515//protein binding;GO:0046872//metal ion binding	GO:0010033//response to organic substance;GO:0031103//axon regeneration
sptlc2b	ENSDARG00000074287	4767	186	471	4.06	10.55	1.37769	Up	4.2715e-31	1.29672e-29	K00654|1|0.0|1096|dre:557286|serine palmitoyltransferase [EC:2.3.1.50]	GO:0031211//endoplasmic reticulum palmitoyltransferase complex;GO:0031224//intrinsic to membrane	GO:0016454;GO:0048037//cofactor binding	GO:0006667//sphinganine metabolic process;GO:0006670//sphingosine metabolic process;GO:0006672//ceramide metabolic process;GO:0006684//sphingomyelin metabolic process
gapdhs	ENSDARG00000039914	1452	199	504	14.7	38.19	1.37738	Up	3.61592e-33	1.16116e-31	K10705|1|0.0|674|dre:406367|glyceraldehyde-3-phosphate dehydrogenase, spermatogenic [EC:1.2.1.12]	GO:0043231//intracellular membrane-bounded organelle;GO:0044444//cytoplasmic part	GO:0000166//nucleotide binding;GO:0016769//transferase activity, transferring nitrogenous groups	GO:0006007//glucose catabolic process;GO:0006915//apoptotic process;GO:0018119//peptidyl-cysteine S-nitrosylation;GO:0031647//regulation of protein stability
vasnb	ENSDARG00000016293	3804	28	71	0.77	2	1.37707	Up	7.28972e-06	5.34112e-05	K13023|1|1e-20|103|ssc:100627569|carboxypeptidase N regulatory subunit;K07523|4|3e-19|99.0|rno:311236|netrin-G1 ligand	-	-	-
PLA2R1	ENSDARG00000077474	4413	24	61	0.57	1.48	1.37656	Up	3.16876e-05	0.000209134	K06560|1|0.0|1162|tgu:100229329|mannose receptor, C type	GO:0005576//extracellular region;GO:0016020//membrane	-	-
smox	ENSDARG00000036967	2071.87	87	206	4.16	10.8	1.37638	Up	4.45586e-13	6.48561e-12	K12259|1|2e-94|346|xtr:733959|spermine oxidase [EC:1.5.3.16]	-	-	-
hn1b	ENSDARG00000029419	956	36	91	4.13	10.72	1.37609	Up	3.94856e-07	3.43132e-06	-	-	-	-
cpt1b	ENSDARG00000058285	2944.88	1057	2672	37.64	97.65	1.37535	Up	1.00014e-167	1.17457e-165	K08765|1|0.0|1098|cfa:403583|carnitine O-palmitoyltransferase 1 [EC:2.3.1.21]	GO:0019866//organelle inner membrane;GO:0031224//intrinsic to membrane;GO:0031966//mitochondrial membrane	GO:0005515//protein binding;GO:0016406	GO:0003333//amino acid transmembrane transport;GO:0006635//fatty acid beta-oxidation;GO:0006639//acylglycerol metabolic process;GO:0007631//feeding behavior;GO:0010033//response to organic substance;GO:0019217//regulation of fatty acid metabolic process;GO:0019318//hexose metabolic process;GO:0030073//insulin secretion;GO:0051259//protein oligomerization;GO:0051707//response to other organism
tp53bp2	ENSDARG00000009136	4869	446	1127	9.54	24.7	1.37245	Up	8.58404e-72	5.1888e-70	K06270|1|2e-16|90.1|dwi:Dwil_GK24127|protein phosphatase 1 regulatory subunit 12A	GO:0043231//intracellular membrane-bounded organelle;GO:0044444//cytoplasmic part	GO:0008134//transcription factor binding;GO:0030674//protein binding, bridging	GO:0012502//induction of programmed cell death;GO:0023052//signaling;GO:0051726//regulation of cell cycle
slc16a4	ENSDARG00000042807	2946.7	445	1148	16.2	41.93	1.37199	Up	1.79144e-75	1.11568e-73	K08181|1|0.0|1030|dre:567144|MFS transporter, MCP family, solute carrier family 16 (monocarboxylic acid transporters), member 4	GO:0016021//integral to membrane	GO:0046943//carboxylic acid transmembrane transporter activity	GO:0046942//carboxylic acid transport
ugt1b1	ENSDARG00000097491	1714	35.7	89.72	2.22	5.72	1.36546	Up	4.68638e-07	4.03327e-06	K00699|1|0.0|681|dre:406731|glucuronosyltransferase [EC:2.4.1.17]	-	GO:0016757//transferase activity, transferring glycosyl groups	-
ctps1a	ENSDARG00000030700	2394.41	53	123	2.16	5.56	1.36405	Up	4.05194e-08	3.91332e-07	K01937|1|0.0|1096|dre:322089|CTP synthase [EC:6.3.4.2]	-	GO:0016879//ligase activity, forming carbon-nitrogen bonds;GO:0032559	GO:0009064//glutamine family amino acid metabolic process;GO:0009209
ipmkb	ENSDARG00000029291	5914.28	74	192	1.35	3.46	1.35781	Up	4.78298e-14	7.46392e-13	K00328|1|3e-53|116|dre:790916|inositol-polyphosphate multikinase [EC:2.7.1.151]	GO:0043231//intracellular membrane-bounded organelle	GO:0032559;GO:0051765//inositol tetrakisphosphate kinase activity;GO:0051766//inositol trisphosphate kinase activity	GO:0001838//embryonic epithelial tube formation;GO:0006020//inositol metabolic process;GO:0006796//phosphate-containing compound metabolic process;GO:0046488//phosphatidylinositol metabolic process
sh3pxd2aa	ENSDARG00000060148	11477	101	252	0.91	2.33	1.35639	Up	5.51212e-17	1.02335e-15	K08011|1|1e-38|164|mgp:100551177|neutrophil cytosolic factor 1	GO:0015629//actin cytoskeleton	GO:0005488//binding	-
lamc1	ENSDARG00000036279	6133	91	227	1.54	3.94	1.35527	Up	1.92515e-15	3.27803e-14	K05635|1|0.0|3071|dre:286832|laminin, gamma 1	GO:0005578//proteinaceous extracellular matrix	-	GO:0007411//axon guidance;GO:0007632//visual behavior;GO:0009584//detection of visible light;GO:0048513//organ development
dnmt4	ENSDARG00000036791	3678	43	107	1.22	3.12	1.35466	Up	5.53058e-08	5.2769e-07	K00558|1|0.0|1581|dre:317744|DNA (cytosine-5-)-methyltransferase [EC:2.1.1.37]	GO:0000790//nuclear chromatin	GO:0003712//transcription cofactor activity;GO:0003886//DNA (cytosine-5-)-methyltransferase activity;GO:0043565//sequence-specific DNA binding;GO:0046914//transition metal ion binding	GO:0006342//chromatin silencing;GO:0006575//cellular modified amino acid metabolic process;GO:0006790//sulfur compound metabolic process;GO:0008104//protein localization;GO:0009314//response to radiation;GO:0031061//negative regulation of histone methylation;GO:0031062//positive regulation of histone methylation;GO:0032776//DNA methylation on cytosine;GO:0042221//response to chemical stimulus;GO:…
phldb1b	ENSDARG00000079378	4624.92	209	587	5.3	13.55	1.35423	Up	1.73692e-44	6.99946e-43	K12229|1|6e-06|50.8|cin:100175328|dual adapter for phosphotyrosine and 3-phosphotyrosine and 3-phosphoinositide	-	-	-
pde7a	ENSDARG00000045305	3150.81	42	89	1.19	3.04	1.35311	Up	1.96032e-05	0.000133583	K01120|1|1e-58|226|dre:100151215|3',5'-cyclic-nucleotide phosphodiesterase [EC:3.1.4.17]	GO:0005737//cytoplasm;GO:0044444//cytoplasmic part	GO:0004114//3',5'-cyclic-nucleotide phosphodiesterase activity;GO:0043169//cation binding	GO:0019935//cyclic-nucleotide-mediated signaling
slc3a1	ENSDARG00000017165	1915	43	107	2.38	6.08	1.35311	Up	5.53058e-08	5.27445e-07	K14210|1|0.0|1298|dre:557757|solute carrier family 3 (neutral and basic amino acid transporter), member 1	GO:0016020//membrane	GO:0000099;GO:0003824//catalytic activity;GO:0043167//ion binding	GO:0000101//sulfur amino acid transport;GO:0006807//nitrogen compound metabolic process;GO:0019752//carboxylic acid metabolic process;GO:0044238//primary metabolic process
erlec1	ENSDARG00000069042	2225	52.86	131.43	2.51	6.4	1.35038	Up	1.22668e-09	1.35687e-08	K14008|1|8e-132|469|dre:100535374|endoplasmic reticulum lectin 1;K10088|5|8e-132|469|xtr:100145380|protein OS-9	GO:0044432//endoplasmic reticulum part	GO:0005515//protein binding	GO:0043161//proteasomal ubiquitin-dependent protein catabolic process
fam13a	ENSDARG00000075564	2441.99	14	42	0.73	1.86	1.34933	Up	0.000107368	0.000641089	K07526|1|2e-20|102|nve:NEMVE_v1g88221|SLIT-ROBO Rho GTPase activating protein	-	-	-
ttr	ENSDARG00000037191	792.54	996	2468	139.62	355.51	1.34838	Up	3.5837e-150	3.77704e-148	K07127|1|2e-13|66.2|spu:589020|5-hydroxyisourate hydrolase [EC:3.5.2.17];K05689|3|2e-10|58.9|cfa:489647|cadherin 1, type 1, E-cadherin	GO:0030135//coated vesicle;GO:0044421//extracellular region part	GO:0005515//protein binding;GO:0042562//hormone binding	GO:0003006//developmental process involved in reproduction;GO:0009914//hormone transport;GO:0051260//protein homooligomerization;GO:0051707//response to other organism
arhgap29a	ENSDARG00000026329	5092	103	261	2.15	5.47	1.3472	Up	6.06338e-18	1.1745e-16	K04450|1|5e-34|148|ptr:739083|activating transcription factor 2;K10360|2|5e-26|121|dre:560956|myosin IX;K13736|3|1e-25|120|ptr:471318|Rho GTPase-activating protein 10;K08878|5|1e-25|120|cin:100176232|breakpoint cluster region protein [EC:2.7.11.1]	GO:0044464//cell part	GO:0043169//cation binding	GO:0007165//signal transduction
tpst1l	ENSDARG00000044513	2309	29	72	1.33	3.38	1.3456	Up	8.97858e-06	6.49517e-05	K01021|1|0.0|706|dre:393171|protein-tyrosine sulfotransferase [EC:2.8.2.20]	GO:0012505//endomembrane system;GO:0031224//intrinsic to membrane	GO:0008146//sulfotransferase activity	-
chia.6	ENSDARG00000093193	1824	1823.17	4517.88	106.28	270.08	1.34552	Up	3.88498e-273	7.75186e-271	K01183|1|2e-93|341|dre:322420|chitinase [EC:3.2.1.14]	-	GO:0004553//hydrolase activity, hydrolyzing O-glycosyl compounds;GO:0030247//polysaccharide binding;GO:0043167//ion binding	GO:0006026
COX5B	ENSDARG00000015978	609	51	126	9.54	24.22	1.34414	Up	4.4985e-09	4.74849e-08	K02265|1|2e-53|208|dre:415253|cytochrome c oxidase subunit 5b	GO:0031967	GO:0015002//heme-copper terminal oxidase activity	GO:0008152//metabolic process
epb41l4a	ENSDARG00000040087	2415.81	28	77	1.36	3.45	1.34299	Up	6.75658e-07	5.67707e-06	K01104|1|6e-66|253|bfo:BRAFLDRAFT_183632|protein-tyrosine phosphatase [EC:3.1.3.48]	GO:0043232;GO:0044425//membrane part	GO:0005515//protein binding	-
pam	ENSDARG00000042071	3518	614	1515	18.25	46.19	1.33968	Up	2.74398e-92	2.0507e-90	K00504|1|1e-74|279|dre:570822|peptidylglycine monooxygenase [EC:1.14.17.3]	GO:0016020//membrane;GO:0016023//cytoplasmic membrane-bounded vesicle;GO:0043025//neuronal cell body;GO:0044421//extracellular region part	GO:0003824//catalytic activity;GO:0005488//binding;GO:0016715//oxidoreductase activity, acting on paired donors, with incorporation or reduction of molecular oxygen, reduced ascorbate as one donor, and incorporation of one atom of oxygen;GO:0016842;GO:0046914//transition metal ion binding	GO:0007399//nervous system development;GO:0007589//body fluid secretion;GO:0009628//response to abiotic stimulus;GO:0010038//response to metal ion;GO:0031960//response to corticosteroid stimulus;GO:0043412//macromolecule modification;GO:0043627//response to estrogen stimulus;GO:0044237//cellular metabolic process;GO:0048513//organ development;GO:0048736
FBXW12	ENSDARG00000058871	1598.9	26.08	64.96	1.76	4.45	1.33823	Up	3.26812e-05	0.000214726	K10267|1|0.0|848|dre:100142653|F-box and WD-40 domain protein 12/13/14/15/16/17/19	-	-	-
wasf3	ENSDARG00000062948	2501	36	89	1.52	3.84	1.33703	Up	8.4365e-07	7.0027e-06	K06083|1|0.0|738|dre:563632|WAS protein family, member 3	-	-	-
hsd11b2	ENSDARG00000001975	2592	764	1882	31.03	78.37	1.33664	Up	7.05634e-114	6.145e-112	K00071|1|0.0|717|dre:334098|corticosteroid 11-beta-dehydrogenase isozyme 2 [EC:1.1.1.-]	-	GO:0003824//catalytic activity	GO:0008152//metabolic process
CU468142.1	ENSDARG00000088612	1068	28	69	2.86	7.22	1.33598	Up	1.56637e-05	0.000108464	-	-	-	-
pkma	ENSDARG00000003933	2488.16	322.08	655.21	11.29	28.45	1.33338	Up	9.55156e-29	2.67444e-27	K00873|1|6e-31|132|dre:335817|pyruvate kinase [EC:2.7.1.40]	-	GO:0016301//kinase activity;GO:0031420;GO:0032559	GO:0006007//glucose catabolic process;GO:0006796//phosphate-containing compound metabolic process
s100u	ENSDARG00000071014	2367	99	243	4.41	11.11	1.33301	Up	4.92716e-16	8.74465e-15	-	-	-	-
CABZ01068600.1	ENSDARG00000076651	1510.86	22	54	1.56	3.93	1.33298	Up	0.000143471	0.000836014	K12329|1|4e-49|196|cfa:490230|protein phosphatase 1 regulatory subunit 12B	-	-	-
prdx5	ENSDARG00000055064	867	168	412	21.39	53.87	1.33255	Up	4.38172e-26	1.14136e-24	K11187|1|8e-88|323|dre:554105|peroxiredoxin 5, atypical 2-Cys peroxiredoxin [EC:1.11.1.15]	GO:0042579//microbody	GO:0004869//cysteine-type endopeptidase inhibitor activity;GO:0016209//antioxidant activity;GO:0016705//oxidoreductase activity, acting on paired donors, with incorporation or reduction of molecular oxygen	GO:0000302//response to reactive oxygen species;GO:0006952//defense response;GO:0010466//negative regulation of peptidase activity;GO:0019725//cellular homeostasis;GO:0042981//regulation of apoptotic process
atp8a2	ENSDARG00000077492	2934.77	35	116	1.69	4.25	1.33044	Up	5.82748e-12	7.80237e-11	K14802|1|0.0|2279|dre:100330943|phospholipid-transporting ATPase [EC:3.6.3.1]	GO:0031224//intrinsic to membrane	GO:0005548//phospholipid transporter activity;GO:0032559;GO:0042625//ATPase activity, coupled to transmembrane movement of ions;GO:0046872//metal ion binding	GO:0006811//ion transport;GO:0006869//lipid transport;GO:0009206;GO:0009207
mbpb	ENSDARG00000089413	1827.08	64	153	3.64	9.13	1.32668	Up	3.205e-10	3.73196e-09	-	GO:0044464//cell part	-	GO:0007272
lyn	ENSDARG00000031715	3300	57.58	141	1.83	4.59	1.32665	Up	5.21126e-10	5.93691e-09	K05854|1|0.0|1041|dre:447804|tyrosine-protein kinase Lyn [EC:2.7.10.2]	GO:0005743//mitochondrial inner membrane;GO:0008305//integrin complex;GO:0044430//cytoskeletal part	GO:0004713//protein tyrosine kinase activity;GO:0005126//cytokine receptor binding;GO:0019899//enzyme binding;GO:0019904//protein domain specific binding;GO:0032559;GO:0046625//sphingolipid binding;GO:0070851//growth factor receptor binding	GO:0001934//positive regulation of protein phosphorylation;GO:0007260//tyrosine phosphorylation of STAT protein;GO:0008284//positive regulation of cell proliferation;GO:0009306//protein secretion;GO:0009719;GO:0010522//regulation of calcium ion transport into cytosol;GO:0010740//positive regulation of intracellular protein kinase cascade;GO:0014015//positive regulation of gliogenesis;GO:0020027//…
ensembl	ENSDARG00000087402	1641.97	121	302	8.03	20.13	1.32588	Up	4.57974e-20	9.56533e-19	K09290|1|3e-81|303|dre:373076|tropomyosin 3;K10375|4|9e-79|295|tgu:100192321|tropomyosin 4	-	-	-
si:ch211-132g1.3	ENSDARG00000089477	1191.98	84.96	203.17	7.56	18.93	1.32422	Up	2.55036e-13	3.78721e-12	K06499|1|2e-07|56.2|pon:100435374|carcinoembryonic antigen-related cell adhesion molecule;K06479|3|3e-06|52.4|mmu:12506|CD48 antigen	GO:0044459//plasma membrane part	-	-
oatx	ENSDARG00000019713	1578	114	278	7.72	19.31	1.32268	Up	6.00946e-18	1.16515e-16	K08203|1|1e-160|566|xla:447485|MFS transporter, OCT family, solute carrier family 22 (organic anion transporter), member 6	GO:0031224//intrinsic to membrane	-	GO:0006810//transport
atf5b	ENSDARG00000077785	2822.6	1783	4378	66.81	167.08	1.3224	Up	7.25272e-261	1.4196e-258	K09044|1|2e-26|122|mmu:107503|activating transcription factor 5	GO:0031981//nuclear lumen;GO:0043234//protein complex	GO:0005488//binding	GO:0006355//regulation of transcription, DNA-dependent;GO:0007049//cell cycle;GO:0008283//cell proliferation;GO:0043066//negative regulation of apoptotic process;GO:0045686//negative regulation of glial cell differentiation
sytl4	ENSDARG00000013269	2558.9	75	181	3.06	7.64	1.32004	Up	5.25256e-12	7.04638e-11	K01104|1|3e-23|111|mcc:699032|protein-tyrosine phosphatase [EC:3.1.3.48];K15290|3|9e-23|109|cel:F31E8.2|synaptotagmin-1	GO:0016020//membrane;GO:0016023//cytoplasmic membrane-bounded vesicle;GO:0031410//cytoplasmic vesicle;GO:0044431//Golgi apparatus part	GO:0005083//small GTPase regulator activity;GO:0005488//binding	GO:0009987//cellular process;GO:0015031//protein transport;GO:2000026//regulation of multicellular organismal development
timm50	ENSDARG00000031098	1807	48	117	2.83	7.06	1.31887	Up	2.3145e-08	2.28361e-07	K15731|1|2e-16|88.2|bfo:BRAFLDRAFT_67070|carboxy-terminal domain RNA polymerase II polypeptide A small phosphatase [EC:3.1.3.16]	GO:0005743//mitochondrial inner membrane;GO:0016604//nuclear body;GO:0031224//intrinsic to membrane	GO:0004721//phosphoprotein phosphatase activity;GO:0005488//binding	GO:0006470//protein dephosphorylation;GO:0006810//transport;GO:0007005//mitochondrion organization;GO:0012501//programmed cell death
tenm1	ENSDARG00000003403	7963.18	61	148	0.79	1.97	1.31827	Up	3.76806e-10	4.36288e-09	K06252|1|2e-61|240|ptr:462578|tenascin	-	-	-
ptprfa	ENSDARG00000076810	5985.89	35	91	0.65	1.62	1.31748	Up	2.16024e-07	1.93115e-06	K05695|1|0.0|1958|dre:799867|protein tyrosine phosphatase, receptor type, F [EC:3.1.3.48]	GO:0016020//membrane;GO:0031224//intrinsic to membrane	GO:0004721//phosphoprotein phosphatase activity;GO:0004871//signal transducer activity;GO:0016787//hydrolase activity;GO:0016791//phosphatase activity	GO:0006464//cellular protein modification process;GO:0006796//phosphate-containing compound metabolic process;GO:0009987//cellular process
bahcc1	ENSDARG00000080009	10580	50	122	0.49	1.22	1.31603	Up	1.12607e-08	1.14343e-07	K15188|1|1e-05|55.5|dan:Dana_GF23902|cyclin T	-	-	-
evi5a	ENSDARG00000077666	2384	69	167	3.05	7.58	1.31339	Up	3.10566e-11	3.93754e-10	K11837|1|2e-13|79.0|hsa:9098|ubiquitin carboxyl-terminal hydrolase 6/32 [EC:3.1.2.15];K12478|2|7e-07|57.0|mmu:216238|early endosome antigen 1	GO:0043229//intracellular organelle	GO:0005488//binding	GO:0032501//multicellular organismal process
rlf	ENSDARG00000063553	6283	68	164	1.12	2.78	1.31159	Up	5.32922e-11	6.65408e-10	K09191|1|1e-18|97.4|mcc:710492|general transcription factor IIIA	-	-	-
entpd8	ENSDARG00000005565	2138.66	180	431	8.81	21.86	1.31108	Up	3.4108e-26	8.95259e-25	K01510|1|5e-85|315|dre:436652|apyrase [EC:3.6.1.5];K01509|5|3e-49|196|mcc:721617|adenosinetriphosphatase [EC:3.6.1.3]	GO:0016020//membrane;GO:0031224//intrinsic to membrane	GO:0003824//catalytic activity;GO:0016462//pyrophosphatase activity;GO:0032559	GO:0009123;GO:0009132//nucleoside diphosphate metabolic process
ensembl	ENSDARG00000078690	703	41	99	6.55	16.25	1.31087	Up	3.491e-07	3.05177e-06	K11415|1|6e-45|181|gga:420834|NAD-dependent deacetylase sirtuin 5 [EC:3.5.1.-]	GO:0005740//mitochondrial envelope	GO:0016787//hydrolase activity;GO:0046872//metal ion binding	GO:0006351//transcription, DNA-dependent;GO:0010468//regulation of gene expression;GO:0035601//protein deacylation
ms4a17a.11	ENSDARG00000053561	1032	63	152	6.66	16.5	1.30887	Up	2.65524e-10	3.12188e-09	K06466|1|2e-12|73.6|oaa:100073769|membrane-spanning 4-domains, subfamily A, member 1;K08090|4|1e-07|57.8|rno:25316|membrane-spanning 4-domains, subfamily A, member 2	-	-	-
ubl3a	ENSDARG00000033088	2002.72	517.44	1220.15	26.75	66.23	1.30795	Up	2.58416e-69	1.51742e-67	K14802|1|2e-28|128|bfo:BRAFLDRAFT_69708|phospholipid-transporting ATPase [EC:3.6.3.1]	GO:0016020//membrane	-	-
fam46ba	ENSDARG00000039943	3433	96	232	2.93	7.25	1.30708	Up	5.14372e-15	8.54598e-14	-	-	-	-
PLEKHA6	ENSDARG00000020328	5518	1736	4189	32.72	80.9	1.30597	Up	1.68983e-242	2.91843e-240	K03426|1|5e-12|75.5|ssc:100512459|NAD+ diphosphatase [EC:3.6.1.22];K06082|2|1e-10|70.9|cin:100177029|FERM, RhoGEF and pleckstrin domain protein 2	-	-	-
flnbl	ENSDARG00000097351	2198	192	463	9.24	22.83	1.30497	Up	2.41612e-28	6.67421e-27	K04437|1|0.0|724|mgp:100549125|filamin	GO:0043229//intracellular organelle;GO:0044444//cytoplasmic part	GO:0017016//Ras GTPase binding	GO:0006810//transport;GO:0007165//signal transduction;GO:0044237//cellular metabolic process;GO:0045184//establishment of protein localization;GO:0051649//establishment of localization in cell;GO:0060255;GO:0065008;GO:0080090//regulation of primary metabolic process
pdcd2	ENSDARG00000007892	1410	30	72	2.28	5.63	1.3041	Up	1.59156e-05	0.000109986	K14801|1|0.0|716|dre:393370|pre-rRNA-processing protein TSR4	GO:0044424//intracellular part	GO:0046914//transition metal ion binding	-
sdk1a	ENSDARG00000078866	7567.19	101	246	1.4	3.45	1.30117	Up	5.04154e-16	8.93992e-15	K06252|1|9e-99|363|bfo:BRAFLDRAFT_124749|tenascin	-	-	-
SLC25A41	ENSDARG00000005690	6252	34	81	0.56	1.38	1.30117	Up	5.337e-06	3.98713e-05	K14684|1|0.0|949|dre:561939|solute carrier family 25 (mitochondrial phosphate transporter), member 23/24/25/41	-	-	-
zgc:64002	ENSDARG00000022370	2568	117.4	281.89	4.81	11.85	1.30078	Up	1.06373e-17	2.03176e-16	K00541|1|4e-150|533|dre:393330|nicotinamide N-methyltransferase [EC:2.1.1.1]	-	GO:0016740//transferase activity	-
klf3	ENSDARG00000015495	3250	52	125	1.68	4.13	1.29768	Up	1.14444e-08	1.16036e-07	K15605|1|1e-167|591|dre:117603|krueppel-like factor 3	GO:0044464//cell part	GO:0046914//transition metal ion binding	-
cited4b	ENSDARG00000028514	1614	104	249	6.88	16.9	1.29654	Up	8.90406e-16	1.55345e-14	-	-	-	-
slc5a8l	ENSDARG00000003697	2222	14	62	1.23	3.02	1.29589	Up	7.78832e-09	8.0435e-08	K14388|1|7e-58|222|dre:556156|solute carrier family 5 (sodium-coupled monocarboxylate transporter), member 8/12	GO:0016020//membrane;GO:0031224//intrinsic to membrane	GO:0015291//secondary active transmembrane transporter activity	GO:0030001//metal ion transport
chd7	ENSDARG00000075211	10625.7	200	472	1.92	4.71	1.29462	Up	7.36074e-28	2.01973e-26	K14437|1|8e-92|335|dre:569471|chromodomain-helicase-DNA-binding protein 7 [EC:3.6.4.12]	GO:0043231//intracellular membrane-bounded organelle	GO:0003676//nucleic acid binding;GO:0005488//binding;GO:0017111//nucleoside-triphosphatase activity;GO:0032559	GO:0001654//eye development;GO:0001944//vasculature development;GO:0003006//developmental process involved in reproduction;GO:0003013;GO:0006325//chromatin organization;GO:0006351//transcription, DNA-dependent;GO:0007507//heart development;GO:0008344//adult locomotory behavior;GO:0021675//nerve development;GO:0030098//lymphocyte differentiation;GO:0030326//embryonic limb morphogenesis;GO:0035264/…
syt15	ENSDARG00000079926	1542	98	234	6.8	16.65	1.29192	Up	7.4845e-15	1.23057e-13	K00253|1|2e-30|134|bfo:BRAFLDRAFT_84110|isovaleryl-CoA dehydrogenase [EC:1.3.8.4];K15290|2|6e-24|112|dmo:Dmoj_GI17907|synaptotagmin-1	GO:0044464//cell part	-	-
klf11a	ENSDARG00000030844	2061	60	143	3.08	7.54	1.29163	Up	1.34193e-09	1.47879e-08	K09209|1|0.0|880|dre:560787|krueppel-like factor 10/11	-	-	-
tprg1	ENSDARG00000056026	1587	57	136	3.84	9.39	1.29002	Up	3.2812e-09	3.50677e-08	-	GO:0030136//clathrin-coated vesicle	-	-
cdh5	ENSDARG00000075549	2979	44	105	1.55	3.79	1.28993	Up	2.0455e-07	1.83417e-06	K06533|1|0.0|1393|dre:445471|cadherin 5, type 2, VE-cadherin	-	-	-
msl2a	ENSDARG00000038909	4040	35	83	0.9	2.2	1.28951	Up	4.45336e-06	3.35627e-05	K13164|1|5e-131|470|dre:797201|male-specific lethal 2	GO:0000123//histone acetyltransferase complex	-	GO:0043967//histone H4 acetylation
guf1	ENSDARG00000029088	2508	23	55	0.97	2.37	1.28883	Up	0.000174337	0.0009986	K03596|1|0.0|731|nve:NEMVE_v1g106275|GTP-binding protein LepA;K02355|2|7e-28|126|cbr:CBG15144|elongation factor G;K14536|3|5e-27|124|dpe:Dper_GL17863|ribosome assembly protein 1 [EC:3.6.5.-]	GO:0019866//organelle inner membrane;GO:0043231//intracellular membrane-bounded organelle	GO:0017111//nucleoside-triphosphatase activity;GO:0032561//guanyl ribonucleotide binding	GO:0010467//gene expression
CLDND1	ENSDARG00000052386	1797	26	62	1.54	3.76	1.2878	Up	6.92336e-05	0.000429487	-	-	-	-
gsr	ENSDARG00000019236	1837.46	113	281	6.83	16.67	1.2873	Up	1.13112e-18	2.25478e-17	K00383|1|8e-121|434|dre:553575|glutathione reductase (NADPH) [EC:1.8.1.7]	GO:0009986//cell surface;GO:0043231//intracellular membrane-bounded organelle;GO:0044424//intracellular part;GO:0044444//cytoplasmic part	GO:0000166//nucleotide binding;GO:0005488//binding;GO:0015038//glutathione disulfide oxidoreductase activity;GO:0042277//peptide binding;GO:0042802//identical protein binding;GO:0050662//coenzyme binding	GO:0006790//sulfur compound metabolic process;GO:0019725//cellular homeostasis;GO:0048232//male gamete generation;GO:0055086//nucleobase-containing small molecule metabolic process
ryk	ENSDARG00000007231	3392.23	102	242	3.14	7.66	1.28658	Up	3.71274e-15	6.2137e-14	K05128|1|1e-98|359|dre:558502|RYK receptor-like tyrosine kinase [EC:2.7.10.1]	GO:0016021//integral to membrane;GO:0043231//intracellular membrane-bounded organelle	GO:0001664//G-protein coupled receptor binding;GO:0004713//protein tyrosine kinase activity;GO:0004888//transmembrane signaling receptor activity;GO:0005515//protein binding;GO:0032559	GO:0006464//cellular protein modification process;GO:0007411//axon guidance;GO:0009887//organ morphogenesis;GO:0010740//positive regulation of intracellular protein kinase cascade;GO:0021537//telencephalon development;GO:0030517//negative regulation of axon extension;GO:0035567//non-canonical Wnt receptor signaling pathway;GO:0042074//cell migration involved in gastrulation;GO:0051283;GO:0060026/…
rnd2	ENSDARG00000070735	1214	32	76	2.85	6.95	1.28605	Up	1.10739e-05	7.89425e-05	K07858|1|1e-132|473|dre:751645|Rho family GTPase 2	GO:0005768//endosome	GO:0005515//protein binding;GO:0032561//guanyl ribonucleotide binding	GO:0035556//intracellular signal transduction
fth1a	ENSDARG00000015551	1083	1318	3131	132.44	322.87	1.28561	Up	5.82512e-177	7.12606e-175	K00522|1|5e-99|361|dre:58108|ferritin heavy chain [EC:1.16.3.1]	-	GO:0005506//iron ion binding;GO:0016724	GO:0000041//transition metal ion transport;GO:0006875//cellular metal ion homeostasis;GO:0008152//metabolic process
mettl25	ENSDARG00000045754	2591	130	309	5.28	12.87	1.2854	Up	5.38354e-19	1.0858e-17	-	-	-	-
serbp1a	ENSDARG00000074242	2303.88	2207.42	5192.76	100.11	244	1.2853	Up	3.88448e-287	8.40356e-285	K13199|1|1e-13|77.0|cfa:479535|plasminogen activator inhibitor 1 RNA-binding protein	GO:0016020//membrane;GO:0043231//intracellular membrane-bounded organelle;GO:0044444//cytoplasmic part;GO:0044464//cell part	GO:0003723//RNA binding;GO:0003729//mRNA binding	GO:0016071//mRNA metabolic process;GO:0050789//regulation of biological process
bbox1	ENSDARG00000036135	2421.29	639	1527.02	27.98	68.18	1.28495	Up	3.52134e-88	2.46999e-86	K00471|1|0.0|669|dre:572649|gamma-butyrobetaine dioxygenase [EC:1.14.11.1]	GO:0005856//cytoskeleton;GO:0043231//intracellular membrane-bounded organelle	GO:0016706//oxidoreductase activity, acting on paired donors, with incorporation or reduction of molecular oxygen, 2-oxoglutarate as one donor, and incorporation of one atom each of oxygen into both donors;GO:0046914//transition metal ion binding	GO:0006578//amino-acid betaine biosynthetic process
krt4	ENSDARG00000017624	2469	268	636	11.44	27.84	1.28307	Up	2.5685e-37	9.13284e-36	K07605|1|0.0|663|dre:794486|type II keratin, basic	GO:0005882//intermediate filament	-	-
lxn	ENSDARG00000043102	922	385	912	45.9	111.63	1.28216	Up	1.31744e-52	6.01691e-51	-	-	GO:0005488//binding	-
hmgb1b	ENSDARG00000030479	1187	37	94	3.63	8.8	1.27753	Up	2.26854e-07	2.02269e-06	K10802|1|6e-75|281|dre:321622|high mobility group protein B1	GO:0043231//intracellular membrane-bounded organelle	GO:0003676//nucleic acid binding;GO:0003824//catalytic activity	GO:0006259//DNA metabolic process;GO:0006310//DNA recombination
rhogb	ENSDARG00000004301	1957	30	71	1.63	3.95	1.27698	Up	2.30202e-05	0.000155475	K07863|1|6e-99|362|dre:336933|Ras homolog gene family, member G	GO:0016020//membrane;GO:0044444//cytoplasmic part	GO:0017111//nucleoside-triphosphatase activity;GO:0032561//guanyl ribonucleotide binding	GO:0001775//cell activation;GO:0006355//regulation of transcription, DNA-dependent;GO:0006935//chemotaxis;GO:0007010//cytoskeleton organization;GO:0007599//hemostasis;GO:0008283//cell proliferation;GO:0032855//positive regulation of Rac GTPase activity;GO:0048522//positive regulation of cellular process;GO:0051707//response to other organism
phc2a	ENSDARG00000056695	2137.75	87	203	4.26	10.3	1.27372	Up	1.29687e-12	1.81809e-11	K11457|1|7e-174|612|dre:171465|polyhomeotic-like protein 2	-	GO:0003676//nucleic acid binding;GO:0046914//transition metal ion binding	GO:0032501//multicellular organismal process
zeb1b	ENSDARG00000013207	5299	72	169	1.41	3.4	1.26984	Up	7.7601e-11	9.53861e-10	K09299|1|0.0|1838|dre:114425|zinc finger homeobox protein 1/2	GO:0031981//nuclear lumen	GO:0001071//nucleic acid binding transcription factor activity;GO:0003677//DNA binding;GO:0003712//transcription cofactor activity;GO:0046914//transition metal ion binding	GO:0002376//immune system process;GO:0006357//regulation of transcription from RNA polymerase II promoter;GO:0008283//cell proliferation;GO:0045595//regulation of cell differentiation;GO:0048513//organ development;GO:0048598//embryonic morphogenesis
GAB3	ENSDARG00000076998	6027	27.67	65.09	0.48	1.15	1.26053	Up	3.97636e-05	0.000257717	K08091|1|2e-10|66.6|tgu:100231776|growth factor receptor bound protein 2-associated protein 2	-	-	-
timp2b	ENSDARG00000075261	2938	29	68	1.04	2.49	1.25956	Up	3.98896e-05	0.000258452	-	GO:0031012//extracellular matrix	GO:0004866//endopeptidase inhibitor activity	-
tgfbr2	ENSDARG00000034541	2252	102	238	4.79	11.45	1.25725	Up	1.53983e-14	2.47626e-13	K04388|1|3e-50|196|dre:30739|TGF-beta receptor type-2 [EC:2.7.11.30]	GO:0009986//cell surface;GO:0031224//intrinsic to membrane;GO:0043234//protein complex;GO:0043235//receptor complex;GO:0044459//plasma membrane part	GO:0005024//transforming growth factor beta-activated receptor activity;GO:0005160//transforming growth factor beta receptor binding;GO:0019838//growth factor binding;GO:0030247//polysaccharide binding;GO:0032559;GO:0043169//cation binding	GO:0001525//angiogenesis;GO:0001773//myeloid dendritic cell activation;GO:0001837//epithelial to mesenchymal transition;GO:0002507//tolerance induction;GO:0002513//tolerance induction to self antigen;GO:0002514;GO:0002517//T cell tolerance induction;GO:0002521//leukocyte differentiation;GO:0002684//positive regulation of immune system process;GO:0006468//protein phosphorylation;GO:0007162//negati…
dcun1d5	ENSDARG00000096391	1335.94	40.19	94.79	3.28	7.84	1.25716	Up	1.25067e-06	1.01476e-05	K10624|1|1e-10|67.0|ame:724670|E3 ubiquitin-protein ligase RBBP6 [EC:6.3.2.19]	-	-	-
si:dkey-77f5.7	ENSDARG00000074544	7427	41	95	0.57	1.36	1.25457	Up	1.49406e-06	1.19992e-05	K09228|1|0.0|1188|dre:553302|KRAB domain-containing zinc finger protein	-	-	-
ensembl_havana	ENSDARG00000063511	2898.16	69	129	2.01	4.79	1.25283	Up	8.5047e-06	6.16756e-05	K12587|1|6e-40|167|bfo:BRAFLDRAFT_124886|exosome complex component MTR3, animal type	GO:0031981//nuclear lumen	-	-
slc35b4	ENSDARG00000071087	2176	123	286	5.98	14.25	1.25274	Up	4.48746e-17	8.37659e-16	K15278|1|0.0|651|dre:323737|solute carrier family 35 (UDP-xylose/UDP-N-acetylglucosamine transporter), member B4	GO:0012505//endomembrane system;GO:0031224//intrinsic to membrane;GO:0043231//intracellular membrane-bounded organelle	GO:0015165//pyrimidine nucleotide-sugar transmembrane transporter activity	GO:0015781//pyrimidine nucleotide-sugar transport
si:dkey-27n6.1	ENSDARG00000067858	2581.08	50.67	95.72	1.68	4	1.25154	Up	9.78438e-05	0.000589703	K12800|1|0.0|701|dre:561595|NACHT, LRR and PYD domains-containing protein 3	-	-	-
rreb1a	ENSDARG00000063701	3693.89	38	95	1.16	2.76	1.25054	Up	2.79702e-07	2.47032e-06	K09214|1|5e-18|92.0|dme:Dmel_CG7672|glass;K09228|4|3e-17|89.4|dre:796272|KRAB domain-containing zinc finger protein	-	-	-
sdhaf2	ENSDARG00000062971	805	76	176	10.48	24.93	1.25024	Up	5.41304e-11	6.74644e-10	-	GO:0043231//intracellular membrane-bounded organelle	-	GO:0018065//protein-cofactor linkage;GO:0022904//respiratory electron transport chain
ell	ENSDARG00000000568	4035	224	520	5.8	13.79	1.2495	Up	1.09024e-29	3.11635e-28	K15183|1|0.0|1065|dre:325221|RNA polymerase II elongation factor ELL	GO:0016604//nuclear body;GO:0043234//protein complex;GO:0044451//nucleoplasm part	GO:0005488//binding	GO:0006354//DNA-dependent transcription, elongation;GO:0007275//multicellular organismal development;GO:0030154//cell differentiation;GO:0045935
ugcg	ENSDARG00000058221	3003	35	81	1.22	2.9	1.24917	Up	9.19602e-06	6.64545e-05	K00720|1|0.0|755|dre:553944|ceramide glucosyltransferase [EC:2.4.1.80]	GO:0012505//endomembrane system;GO:0031224//intrinsic to membrane;GO:0043231//intracellular membrane-bounded organelle	GO:0035251//UDP-glucosyltransferase activity	GO:0006687//glycosphingolipid metabolic process;GO:0032501//multicellular organismal process
tet3	ENSDARG00000062646	3417.08	46	109	1.44	3.42	1.24793	Up	1.42993e-07	1.31255e-06	K13097|1|7e-163|575|gga:423690|methylcytosine dioxygenase [EC:1.14.11.-]	-	-	-
RNF130	ENSDARG00000022389	1014	80.44	186.17	8.67	20.59	1.24784	Up	1.30577e-11	1.70606e-10	K15701|1|0.0|645|dre:553950|E3 ubiquitin-protein ligase RNF130 [EC:6.3.2.19]	-	GO:0046914//transition metal ion binding	-
ensembl	ENSDARG00000094901	4389	108.14	250.68	2.57	6.1	1.24704	Up	5.29908e-15	8.78989e-14	K05665|1|0.0|1570|dre:100002010|ATP-binding cassette, subfamily C (CFTR/MRP), member 1	GO:0016021//integral to membrane;GO:0031981//nuclear lumen	GO:0015405;GO:0017111//nucleoside-triphosphatase activity;GO:0032559	GO:0006691//leukotriene metabolic process;GO:0006810//transport;GO:0009058//biosynthetic process;GO:0009207;GO:0042221//response to chemical stimulus
akap7	ENSDARG00000043843	1437.33	141	283	9.13	21.67	1.24701	Up	6.14198e-13	8.88318e-12	-	GO:0044444//cytoplasmic part;GO:0044459//plasma membrane part	GO:0005515//protein binding	GO:0006810//transport;GO:0007165//signal transduction;GO:0033036;GO:0044260
DLC1	ENSDARG00000079317	5892	104	240	1.83	4.34	1.24585	Up	2.17882e-14	3.47934e-13	K08773|1|5e-14|82.0|tad:TRIADDRAFT_59627|RalA-binding protein 1;K10360|2|9e-14|81.3|nvi:100121553|myosin IX;K12490|4|9e-11|71.2|tad:TRIADDRAFT_59978|Arf-GAP, Rho-GAP domain, ANK repeat and PH domain-containing protein	GO:0005924//cell-substrate adherens junction;GO:0032432//actin filament bundle;GO:0043231//intracellular membrane-bounded organelle;GO:0044444//cytoplasmic part	GO:0005100//Rho GTPase activator activity;GO:0008092//cytoskeletal protein binding;GO:0019899//enzyme binding;GO:0019904//protein domain specific binding	GO:0006470//protein dephosphorylation;GO:0006915//apoptotic process;GO:0007266//Rho protein signal transduction;GO:0007420//brain development;GO:0008283//cell proliferation;GO:0009653//anatomical structure morphogenesis;GO:0009966//regulation of signal transduction;GO:0010863//positive regulation of phospholipase C activity;GO:0012502//induction of programmed cell death;GO:0016477//cell migration…
pvrl2l	ENSDARG00000063390	8392	74.59	172.21	0.92	2.18	1.24462	Up	7.74588e-11	9.52683e-10	K06531|1|2e-94|347|dre:560816|poliovirus receptor-related protein 2;K06081|3|1e-59|231|xla:447468|poliovirus receptor-related protein 1	GO:0005913//cell-cell adherens junction	GO:0042802//identical protein binding	GO:0001912//positive regulation of leukocyte mediated cytotoxicity;GO:0002708;GO:0006917//induction of apoptosis;GO:0006997//nucleus organization;GO:0007005//mitochondrion organization;GO:0007281//germ cell development;GO:0016337//cell-cell adhesion;GO:0030030//cell projection organization;GO:0032989;GO:0050778//positive regulation of immune response;GO:0051649//establishment of localization in c…
ehmt1b	ENSDARG00000026634	4804.9	107	237	2.22	5.26	1.2445	Up	2.7989e-13	4.1324e-12	K11420|1|3e-84|311|dre:402830|euchromatic histone-lysine N-methyltransferase [EC:2.1.1.43]	GO:0043231//intracellular membrane-bounded organelle;GO:0043232	GO:0005515//protein binding;GO:0016279//protein-lysine N-methyltransferase activity;GO:0016740//transferase activity;GO:0018024//histone-lysine N-methyltransferase activity;GO:0046914//transition metal ion binding	GO:0006305;GO:0006325//chromatin organization;GO:0007275//multicellular organismal development;GO:0018022//peptidyl-lysine methylation;GO:0034968//histone lysine methylation
gnl3	ENSDARG00000006219	1989.46	156	365	8.42	19.95	1.2445	Up	1.35989e-21	3.00845e-20	K14538|1|0.0|961|dre:321897|nuclear GTP-binding protein	GO:0031981//nuclear lumen	GO:0032561//guanyl ribonucleotide binding	GO:0008283//cell proliferation
gmnn	ENSDARG00000035957	1022.7	28	64	2.96	7.01	1.24382	Up	9.9109e-05	0.000596279	K10749|1|3e-41|169|dre:368320|geminin	-	-	GO:0006260//DNA replication
ICE1	ENSDARG00000090222	4800	23.93	55.32	0.52	1.23	1.24207	Up	0.000174337	0.000998322	K12478|1|2e-11|72.8|xtr:100216061|early endosome antigen 1;K06674|2|7e-10|67.4|bfo:BRAFLDRAFT_129060|structural maintenance of chromosome 2;K10352|3|1e-09|67.0|hmg:100207631|myosin heavy chain;K11498|4|5e-09|64.7|mcc:711186|centromeric protein E;K11657|5|8e-09|63.9|dre:327618|remodeling and spacing factor 1	-	-	-
phkg1b	ENSDARG00000069498	2114.48	113	253	5.49	12.98	1.24141	Up	2.42532e-14	3.85799e-13	K00871|1|1e-13|75.1|dre:554046|phosphorylase kinase gamma subunit [EC:2.7.11.19]	GO:0043234//protein complex;GO:0044444//cytoplasmic part	GO:0004674//protein serine/threonine kinase activity;GO:0004683//calmodulin-dependent protein kinase activity;GO:0005488//binding;GO:0005515//protein binding;GO:0032559	GO:0005977//glycogen metabolic process;GO:0006464//cellular protein modification process;GO:0019318//hexose metabolic process;GO:0044238//primary metabolic process;GO:0044260
arhgap42a	ENSDARG00000056619	3942	50	115	1.32	3.12	1.24101	Up	1.42015e-07	1.30473e-06	K13736|1|0.0|644|bta:510704|Rho GTPase-activating protein 10	-	GO:0005515//protein binding;GO:0019904//protein domain specific binding;GO:0030674//protein binding, bridging	GO:0009987//cellular process;GO:0023052//signaling;GO:0030035//microspike assembly
emp2	ENSDARG00000044588	2797	20	51	0.83	1.96	1.23967	Up	0.000139275	0.000815262	K08341|1|5e-10|64.7|mcc:695627|GABA(A) receptor-associated protein (autophagy-related protein 8)	GO:0031224//intrinsic to membrane	-	-
mak16	ENSDARG00000003527	1454.4	55	109	3.49	8.24	1.23942	Up	1.11848e-05	7.96226e-05	K14831|1|6e-31|126|dre:192312|protein MAK16	GO:0005634//nucleus;GO:0031981//nuclear lumen	-	-
capgb	ENSDARG00000021318	1801	37	106	2.72	6.42	1.23897	Up	1.88599e-09	2.04651e-08	K10368|1|0.0|697|dre:336597|capping protein (actin filament), gelsolin-like	GO:0005635//nuclear envelope;GO:0005737//cytoplasm;GO:0031981//nuclear lumen	-	GO:0030030//cell projection organization
si:dkeyp-23e4.3	ENSDARG00000074819	3212.44	46	106	1.5	3.54	1.23879	Up	4.19784e-07	3.63718e-06	K10360|1|1e-16|90.1|nvi:100121553|myosin IX	GO:0044464//cell part	-	GO:0050794//regulation of cellular process
fam60a	ENSDARG00000032653	4359	34	78	0.81	1.91	1.23758	Up	1.5827e-05	0.000109447	-	-	-	-
ensembl	ENSDARG00000037422	6559.52	95.41	188.77	1.3	3.06	1.23502	Up	8.03714e-09	8.28797e-08	K05048|1|0.0|1298|dre:567809|solute carrier family 6 (neurotransmitter transporter, amino acid/orphan) member 15/16/17/18/20	GO:0016021//integral to membrane	GO:0005326//neurotransmitter transporter activity;GO:0015291//secondary active transmembrane transporter activity	GO:0006810//transport
marcksl1a	ENSDARG00000039034	1694	208	474	13.09	30.59	1.2246	Up	2.37632e-26	6.28547e-25	K12561|1|7e-46|185|dre:406407|myristoylated alanine-rich C-kinase substrate;K13536|2|5e-19|96.3|dre:406504|MARCKS-related protein	-	-	-
si:dkeyp-75b4.10	ENSDARG00000079043	680	55	125	9.11	21.28	1.22398	Up	5.7016e-08	5.42999e-07	K06560|1|3e-21|102|xtr:100036697|mannose receptor, C type	-	-	-
s100v2	ENSDARG00000070702	960.88	82	185	9.29	21.67	1.22195	Up	5.21456e-11	6.5228e-10	-	-	GO:0046872//metal ion binding	-
bcl6ab	ENSDARG00000069295	2312	106	241	4.84	11.28	1.22069	Up	4.3205e-14	6.77307e-13	K15618|1|2e-148|526|dre:393707|B-cell lymphoma 6 protein	GO:0031981//nuclear lumen;GO:0044427//chromosomal part	GO:0001071//nucleic acid binding transcription factor activity;GO:0003677//DNA binding;GO:0005488//binding	GO:0002683//negative regulation of immune system process;GO:0002697;GO:0006357//regulation of transcription from RNA polymerase II promoter;GO:0006606//protein import into nucleus;GO:0006915//apoptotic process;GO:0016049//cell growth;GO:0030097//hemopoiesis;GO:0030154//cell differentiation;GO:0033554//cellular response to stress;GO:0048523//negative regulation of cellular process;GO:0050776//regu…
clcn5	ENSDARG00000022466	5495.05	50	113	0.94	2.19	1.2202	Up	2.86722e-07	2.52689e-06	K05014|1|0.0|1226|dre:562336|chloride channel 5	GO:0031224//intrinsic to membrane	GO:0005254//chloride channel activity	GO:0015698//inorganic anion transport
efna1b	ENSDARG00000018787	1809	29	66	1.71	3.98	1.21877	Up	8.21472e-05	0.000502019	K05462|1|6e-90|330|dre:494151|ephrin-A	GO:0031224//intrinsic to membrane	-	-
BX296557.7	ENSDARG00000091744	594	237.58	537.89	45.68	106.31	1.21864	Up	2.43362e-29	6.91781e-28	-	-	GO:0001071//nucleic acid binding transcription factor activity;GO:0005515//protein binding	GO:0006351//transcription, DNA-dependent
klf6a	ENSDARG00000029072	3140.56	136	314	4.62	10.75	1.21837	Up	2.21608e-18	4.39198e-17	K09207|1|1e-147|507|dre:280650|krueppel-like factor 6/7	GO:0044464//cell part	GO:0005488//binding	GO:0040007//growth;GO:0048513//organ development
si:ch211-199g17.2	ENSDARG00000092310	2620.71	67	135	2.39	5.56	1.21807	Up	6.17004e-07	5.21623e-06	-	-	-	-
dkc1	ENSDARG00000016484	1906	78	177	4.35	10.11	1.2167	Up	1.07719e-10	1.30919e-09	K11131|1|3e-122|395|dre:613144|H/ACA ribonucleoprotein complex subunit 4 [EC:5.4.99.-]	GO:0030529//ribonucleoprotein complex;GO:0031981//nuclear lumen	GO:0003676//nucleic acid binding;GO:0003964//RNA-directed DNA polymerase activity;GO:0016866//intramolecular transferase activity	GO:0009451//RNA modification;GO:0010467//gene expression;GO:0042254//ribosome biogenesis
agt	ENSDARG00000016412	1676	5587	12654	355.51	825.79	1.21588	Up	0	0	K09821|1|0.0|866|dre:322485|angiotensinogen	-	-	-
ensembl	ENSDARG00000039941	6448	35	79	0.56	1.3	1.21501	Up	1.87344e-05	0.000128044	K04594|1|1e-47|193|mgp:100548437|latrophilin 3	-	-	-
bcl6a	ENSDARG00000070864	5272	147	333	2.9	6.73	1.21455	Up	8.7745e-19	1.75764e-17	K15618|1|0.0|1455|dre:393707|B-cell lymphoma 6 protein	-	-	-
CABZ01057013.1	ENSDARG00000089038	6999	70.89	160	1.05	2.43	1.21057	Up	6.49578e-10	7.33523e-09	K07532|1|2e-22|110|dre:571031|Rho guanine nucleotide exchange factor 12;K12331|4|1e-19|100|cfa:490402|Rho guanine nucleotide exchange factor 11	GO:0016020//membrane;GO:0044424//intracellular part	GO:0005088//Ras guanyl-nucleotide exchange factor activity;GO:0005488//binding	GO:0007165//signal transduction;GO:0016477//cell migration
ttc3	ENSDARG00000086075	2717.85	148	312	5.35	12.38	1.2104	Up	1.52473e-15	2.62009e-14	K15712|1|2e-126|454|dre:100005214|E3 ubiquitin-protein ligase TTC3 [EC:6.3.2.19]	GO:0043231//intracellular membrane-bounded organelle	GO:0005488//binding;GO:0019787//small conjugating protein ligase activity	GO:0000209//protein polyubiquitination;GO:0009987//cellular process;GO:0019941//modification-dependent protein catabolic process
ggact.2	ENSDARG00000038248	2240	94	212	4.43	10.25	1.21025	Up	2.10974e-12	2.90223e-11	-	-	GO:0016755	GO:0006575//cellular modified amino acid metabolic process
irg1	ENSDARG00000069844	1389.2	30	76	2.61	6.03	1.20811	Up	3.50782e-06	2.67704e-05	-	-	-	-
ifi30	ENSDARG00000056378	1041	260	585	27.24	62.91	1.20756	Up	2.02252e-31	6.17635e-30	K08059|1|7e-73|273|dre:336503|interferon, gamma-inducible protein 30	-	-	-
MMP15	ENSDARG00000013072	1968	36	81	1.94	4.48	1.20744	Up	1.55417e-05	0.000107655	K07995|1|0.0|1217|dre:100332426|matrix metalloproteinase-15 (membrane-inserted) [EC:3.4.24.-]	GO:0016021//integral to membrane;GO:0044421//extracellular region part	GO:0004175//endopeptidase activity;GO:0030234//enzyme regulator activity;GO:0046914//transition metal ion binding	GO:0019538//protein metabolic process;GO:0043412//macromolecule modification
gpr39	ENSDARG00000042939	3416	265	597	8.12	18.75	1.20734	Up	4.19374e-32	1.31187e-30	K08412|1|0.0|781|dre:791773|G protein-coupled receptor 39	GO:0016021//integral to membrane	GO:0004872//receptor activity	GO:0007166//cell surface receptor signaling pathway
she	ENSDARG00000087956	4328.31	78	158	1.69	3.9	1.20645	Up	5.68882e-08	5.42034e-07	K06619|1|7e-10|66.2|spu:373187|proto-oncogene tyrosine-protein kinase ABL1 [EC:2.7.10.2];K06279|2|2e-09|65.1|nvi:100118291|src homology 2 domain-containing transforming protein C;K08887|3|4e-09|63.9|tgu:100223825|proto-oncogene tyrosine-protein kinase ABL2 [EC:2.7.10.2]	-	-	-
ERLIN2	ENSDARG00000086523	2523.72	160.6	266.92	4.95	11.42	1.20606	Up	6.62232e-08	6.25468e-07	K14777|1|3e-13|79.0|spu:581057|ATP-dependent RNA helicase DDX47/RRP3 [EC:3.6.4.13]	GO:0031090//organelle membrane;GO:0031224//intrinsic to membrane;GO:0043231//intracellular membrane-bounded organelle	GO:0005488//binding;GO:0016788//hydrolase activity, acting on ester bonds	GO:0043161//proteasomal ubiquitin-dependent protein catabolic process
znf609	ENSDARG00000043246	3858.86	55	128	1.54	3.55	1.20489	Up	1.97772e-08	1.97024e-07	K10847|1|3e-52|208|spu:582941|DNA-repair protein complementing XP-A cells	-	-	-
zc3h12a	ENSDARG00000005271	1494.38	30	69	2.2	5.07	1.20448	Up	4.76158e-05	0.000304196	-	GO:0016020//membrane;GO:0031981//nuclear lumen	GO:0004518//nuclease activity;GO:0043169//cation binding	GO:0012501//programmed cell death;GO:0032501//multicellular organismal process;GO:0048869//cellular developmental process
si:ch211-79k12.1	ENSDARG00000079175	1840	613	1375	35.41	81.46	1.20193	Up	4.01012e-71	2.4028e-69	K06499|1|7e-07|56.6|xtr:100493418|carcinoembryonic antigen-related cell adhesion molecule	-	-	-
rhoq	ENSDARG00000025953	2074.95	72	148	3.37	7.74	1.19958	Up	9.35496e-08	8.69969e-07	K07194|1|7e-33|140|dre:327510|Ras homolog gene family, member Q	GO:0015629//actin cytoskeleton;GO:0044425//membrane part;GO:0044444//cytoplasmic part	GO:0017111//nucleoside-triphosphatase activity;GO:0019904//protein domain specific binding;GO:0032561//guanyl ribonucleotide binding	GO:0007169//transmembrane receptor protein tyrosine kinase signaling pathway;GO:0009207;GO:0009966//regulation of signal transduction;GO:0010828//positive regulation of glucose transport;GO:0010829//negative regulation of glucose transport;GO:0030036//actin cytoskeleton organization;GO:0031346//positive regulation of cell projection organization;GO:0032868//response to insulin stimulus;GO:0035556…
btr22	ENSDARG00000093049	2043	19.54	50.95	1.18	2.71	1.19951	Up	0.000111415	0.000663712	K12015|1|0.0|824|dre:100137104|tripartite motif-containing protein 39;K12023|4|6e-73|276|dre:338307|tripartite motif-containing protein 47	GO:0044464//cell part	GO:0046914//transition metal ion binding	GO:0030099//myeloid cell differentiation
CABZ01087853.1	ENSDARG00000069029	1548	76	170	5.25	12.05	1.19864	Up	4.35726e-10	5.01121e-09	K01895|1|0.0|782|dre:560020|acetyl-CoA synthetase [EC:6.2.1.1]	GO:0031981//nuclear lumen;GO:0044444//cytoplasmic part	GO:0016405//CoA-ligase activity;GO:0032559	GO:0006067//ethanol metabolic process;GO:0006629//lipid metabolic process;GO:0044237//cellular metabolic process
furina	ENSDARG00000062909	6306.6	1213	2736	20.16	46.17	1.19546	Up	4.08202e-141	4.07251e-139	K01349|1|0.0|1536|dre:566557|furin [EC:3.4.21.75]	GO:0044421//extracellular region part;GO:0044431//Golgi apparatus part	GO:0004175//endopeptidase activity;GO:0005515//protein binding	GO:0006518//peptide metabolic process;GO:0009894;GO:0033333//fin development;GO:0048523//negative regulation of cellular process;GO:0048729//tissue morphogenesis
si:dkey-98p3.7	ENSDARG00000056203	1355	427	952	33.9	77.54	1.19366	Up	3.09376e-49	1.33578e-47	K01239|1|1e-88|327|xla:379157|purine nucleosidase [EC:3.2.2.1]	-	-	-
rassf1	ENSDARG00000004840	1814.07	69	154	4.05	9.26	1.19309	Up	3.11002e-09	3.32555e-08	K09850|1|3e-113|409|dre:447811|Ras association domain-containing protein 1	GO:0015630//microtubule cytoskeleton;GO:0043231//intracellular membrane-bounded organelle;GO:0044430//cytoskeletal part	GO:0004871//signal transducer activity;GO:0005515//protein binding;GO:0046914//transition metal ion binding	GO:0007050//cell cycle arrest;GO:0007264//small GTPase mediated signal transduction;GO:0016567//protein ubiquitination;GO:0022402//cell cycle process;GO:0031647//regulation of protein stability;GO:0033554//cellular response to stress
rgs4	ENSDARG00000070047	2633	37	102	1.83	4.18	1.19166	Up	9.68794e-09	9.91073e-08	K07524|1|1e-24|116|mdo:100009962|regulator of G-protein signalling 3	GO:0044424//intracellular part	-	GO:0007165//signal transduction
atxn1b	ENSDARG00000060862	8232.26	325	732.02	4.14	9.44	1.18916	Up	5.70134e-39	2.08495e-37	-	-	-	-
zgc:158446	ENSDARG00000090730	2575	62	138	2.54	5.79	1.18873	Up	2.23092e-08	2.20432e-07	K01335|1|0.0|1522|dre:792472|component factor B [EC:3.4.21.47]	GO:0044421//extracellular region part	GO:0008233//peptidase activity	GO:0002237//response to molecule of bacterial origin;GO:0002252;GO:0019538//protein metabolic process
VSTM5	ENSDARG00000079795	510	37	82	8.44	19.23	1.18804	Up	1.82627e-05	0.000125237	-	-	-	-
egln2	ENSDARG00000062562	2975.58	56	141	2.24	5.1	1.187	Up	2.91868e-10	3.41599e-09	K09592|1|0.0|917|dre:559569|hypoxia-inducible factor prolyl hydroxylase [EC:1.14.11.-]	GO:0043231//intracellular membrane-bounded organelle	GO:0005506//iron ion binding;GO:0016701//oxidoreductase activity, acting on single donors with incorporation of molecular oxygen;GO:0016705//oxidoreductase activity, acting on paired donors, with incorporation or reduction of molecular oxygen;GO:0019825//oxygen binding;GO:0019842//vitamin binding	GO:0006950//response to stress;GO:0009896;GO:0016049//cell growth;GO:0019725//cellular homeostasis;GO:0030518//intracellular steroid hormone receptor signaling pathway
rbm14b	ENSDARG00000001285	3054	55	122	1.89	4.3	1.18595	Up	1.61025e-07	1.46627e-06	K13189|1|0.0|729|dre:402858|RNA-binding protein 14;K13187|2|1e-39|166|mdo:100015240|RNA-binding protein 4	-	GO:0005488//binding	-
hexb	ENSDARG00000034368	1807.9	158	378	10.03	22.81	1.18534	Up	3.90404e-23	9.1489e-22	K12373|1|6e-150|530|dre:323613|hexosaminidase [EC:3.2.1.52]	-	GO:0015929//hexosaminidase activity;GO:0043167//ion binding	GO:0044238//primary metabolic process;GO:0048646//anatomical structure formation involved in morphogenesis
si:ch211-213a13.2	ENSDARG00000093024	8903	125.69	278.94	1.46	3.32	1.18521	Up	1.96488e-15	3.34014e-14	K12800|1|0.0|726|dre:561595|NACHT, LRR and PYD domains-containing protein 3	-	-	-
peak1	ENSDARG00000079756	11785.2	120.27	268	1.06	2.41	1.18497	Up	4.86076e-15	8.08239e-14	K05688|1|7e-06|55.1|gga:425370|PTEN induced putative kinase 1 [EC:2.7.11.1]	-	-	-
NLRP6	ENSDARG00000094822	3475.51	28.73	63.14	0.86	1.95	1.18107	Up	0.000141589	0.000826217	K12800|1|0.0|737|dre:566782|NACHT, LRR and PYD domains-containing protein 3	-	-	-
ensembl	ENSDARG00000068102	1533	43	95	3	6.8	1.18057	Up	4.19806e-06	3.17668e-05	K02159|1|3e-107|389|dre:767645|apoptosis regulator BAX	-	-	GO:0006915//apoptotic process;GO:0010033//response to organic substance;GO:0010038//response to metal ion;GO:0010952//positive regulation of peptidase activity
pknox1.2	ENSDARG00000036542	4984.36	67	144	1.36	3.08	1.17932	Up	3.40268e-08	3.30179e-07	K15613|1|1e-37|160|cin:778904|homeobox protein Meis 1	GO:0043231//intracellular membrane-bounded organelle;GO:0043234//protein complex	GO:0000981//sequence-specific DNA binding RNA polymerase II transcription factor activity;GO:0003677//DNA binding;GO:0046983//protein dimerization activity	GO:0001654//eye development;GO:0006357//regulation of transcription from RNA polymerase II promoter;GO:0007420//brain development;GO:0010467//gene expression;GO:0030098//lymphocyte differentiation;GO:0030099//myeloid cell differentiation;GO:0048646//anatomical structure formation involved in morphogenesis;GO:0048869//cellular developmental process
im:7148292	ENSDARG00000087779	1873.64	58	123	3.16	7.15	1.17802	Up	4.92944e-07	4.223e-06	K14844|1|0.0|1201|dre:553068|pumilio homology domain family member 6	GO:0031981//nuclear lumen;GO:0043231//intracellular membrane-bounded organelle	GO:0003676//nucleic acid binding	-
ensembl	ENSDARG00000091459	4549	28.8	63.66	0.66	1.49	1.17477	Up	0.000141589	0.000826452	K05175|1|1e-120|435|dre:100150704|gamma-aminobutyric acid receptor subunit alpha	GO:0031224//intrinsic to membrane;GO:0044459//plasma membrane part	GO:0015276//ligand-gated ion channel activity;GO:0016917//GABA receptor activity	GO:0007186//G-protein coupled receptor signaling pathway;GO:0015698//inorganic anion transport
IFITM3	ENSDARG00000093303	700	111	244	17.82	40.23	1.17477	Up	1.89001e-13	2.83323e-12	K06566|1|2e-50|199|dre:100003209|interferon induced transmembrane protein	GO:0016020//membrane	-	GO:0002376//immune system process;GO:0019221//cytokine-mediated signaling pathway
wdr37	ENSDARG00000074611	2683.6	128	297	5.29	11.94	1.17446	Up	1.30156e-17	2.47681e-16	K10260|1|5e-17|90.9|aml:100467393|F-box and WD-40 domain protein 7	-	-	-
dot1l	ENSDARG00000061992	10322.4	75	158	0.72	1.62	1.16993	Up	1.47604e-08	1.48485e-07	K11427|1|0.0|1461|dre:559945|histone-lysine N-methyltransferase, H3 lysine-79 specific [EC:2.1.1.43]	-	GO:0016279//protein-lysine N-methyltransferase activity	GO:0016571//histone methylation
lama4	ENSDARG00000020785	6221	36	79	0.6	1.35	1.16993	Up	3.1148e-05	0.000206036	K06241|1|0.0|3600|dre:566796|laminin, alpha 4	GO:0043256//laminin complex	GO:0005515//protein binding	GO:0007155//cell adhesion;GO:0009653//anatomical structure morphogenesis;GO:0016477//cell migration;GO:0048568//embryonic organ development;GO:2000026//regulation of multicellular organismal development
SPTBN1	ENSDARG00000036402	4248	57	125	1.4	3.15	1.16993	Up	1.56267e-07	1.42611e-06	K06115|1|0.0|2404|mmu:20742|spectrin beta	GO:0005634//nucleus;GO:0016020//membrane;GO:0030864//cortical actin cytoskeleton	GO:0005515//protein binding	GO:0006606//protein import into nucleus;GO:0007178//transmembrane receptor protein serine/threonine kinase signaling pathway
tp53rk	ENSDARG00000090821	1240	32	70	2.79	6.26	1.1659	Up	9.3917e-05	0.000566534	K08851|1|6e-118|424|dre:553571|TP53 regulating kinase [EC:2.7.11.1]	GO:0043231//intracellular membrane-bounded organelle	GO:0004672//protein kinase activity;GO:0005515//protein binding;GO:0032559	GO:0006464//cellular protein modification process;GO:0008610//lipid biosynthetic process
eno1a	ENSDARG00000022456	1996	115	269	6.53	14.65	1.16575	Up	2.63162e-16	4.70305e-15	K01689|1|7e-28|124|dre:334116|enolase [EC:4.2.1.11]	GO:0016020//membrane;GO:0030016//myofibril;GO:0043231//intracellular membrane-bounded organelle;GO:0043234//protein complex;GO:0044424//intracellular part	GO:0001071//nucleic acid binding transcription factor activity;GO:0003676//nucleic acid binding;GO:0003712//transcription cofactor activity;GO:0004175//endopeptidase activity;GO:0005198//structural molecule activity;GO:0016836//hydro-lyase activity;GO:0046872//metal ion binding	GO:0006007//glucose catabolic process;GO:0006355//regulation of transcription, DNA-dependent;GO:0006357//regulation of transcription from RNA polymerase II promoter;GO:0016049//cell growth;GO:0051707//response to other organism
samd11	ENSDARG00000077852	3786.11	91	182	2.3	5.15	1.16294	Up	9.22814e-09	9.47336e-08	K11457|1|1e-12|77.0|dre:171465|polyhomeotic-like protein 2;K11456|2|2e-12|76.6|dre:403008|polyhomeotic-like protein 1;K11458|3|2e-12|76.3|dre:558094|polyhomeotic-like protein 3	GO:0043231//intracellular membrane-bounded organelle	GO:0003676//nucleic acid binding	-
tax1bp3	ENSDARG00000059177	1273	44	96	3.73	8.35	1.1626	Up	4.89922e-06	3.67209e-05	K08876|1|5e-14|78.2|tsp:Tsp_08308|SCY1-like;K15682|2|1e-09|63.9|ssc:100156795|ligand of Numb protein X 3/4	GO:0043231//intracellular membrane-bounded organelle	GO:0005515//protein binding	GO:0008283//cell proliferation;GO:0016055//Wnt receptor signaling pathway;GO:0032862//activation of Rho GTPase activity;GO:0034394//protein localization to cell surface;GO:0060026//convergent extension
CDC42BPA	ENSDARG00000058760	3935.69	30	69	0.84	1.88	1.16227	Up	4.76158e-05	0.000304102	K08286|1|8e-116|418|mdo:100019700|protein-serine/threonine kinase [EC:2.7.11.-]	GO:0030054//cell junction;GO:0044424//intracellular part	GO:0004672//protein kinase activity;GO:0005515//protein binding;GO:0030695//GTPase regulator activity;GO:0032559;GO:0046872//metal ion binding	GO:0006464//cellular protein modification process;GO:0009966//regulation of signal transduction;GO:0030036//actin cytoskeleton organization
plekhg2	ENSDARG00000058459	7811	32	69	0.42	0.94	1.16227	Up	0.000132319	0.000777419	K05769|1|3e-32|143|xtr:100487089|Rho guanine nucleotide exchange factor 4	GO:0044444//cytoplasmic part	GO:0005085//guanyl-nucleotide exchange factor activity;GO:0005088//Ras guanyl-nucleotide exchange factor activity	GO:0006917//induction of apoptosis;GO:0007169//transmembrane receptor protein tyrosine kinase signaling pathway;GO:0007264//small GTPase mediated signal transduction;GO:0007266//Rho protein signal transduction;GO:0009966//regulation of signal transduction;GO:0035556//intracellular signal transduction
DSP	ENSDARG00000076673	3511.1	86	221	3.02	6.75	1.16034	Up	9.83746e-16	1.71193e-14	K10381|1|0.0|1134|dre:327364|desmoplakin	-	-	-
DNAH10	ENSDARG00000061486	10657.3	38	87	0.39	0.87	1.15754	Up	5.28882e-06	3.95401e-05	K01509|1|0.0|3810|dme:Dmel_CG1842|adenosinetriphosphatase [EC:3.6.1.3];K10408|5|0.0|2236|mmu:327954|dynein heavy chain, axonemal	-	-	-
snx18a	ENSDARG00000067713	2472	54	117	2.3	5.11	1.15169	Up	5.36628e-07	4.58386e-06	K11247|1|2e-07|58.5|tsp:Tsp_12088|endophilin-A	GO:0009898//internal side of plasma membrane;GO:0030135//coated vesicle	GO:0005543//phospholipid binding	GO:0016192//vesicle-mediated transport;GO:0043087//regulation of GTPase activity
nutf2l	ENSDARG00000014499	833	31	67	4.12	9.15	1.15113	Up	0.00016029	0.000925101	K14285|1|2e-10|67.0|aga:AgaP_AGAP008234|NTF2-related export protein 1/2	GO:0005635//nuclear envelope;GO:0044444//cytoplasmic part	GO:0005488//binding	GO:0006605//protein targeting
fasn	ENSDARG00000078895	7545	549.43	1187.14	7.55	16.72	1.14703	Up	1.75705e-57	8.7861e-56	K00665|1|0.0|4749|dre:335859|fatty acid synthase, animal type [EC:2.3.1.85]	-	GO:0016297//acyl-[acyl-carrier-protein] hydrolase activity;GO:0019842//vitamin binding;GO:0022892;GO:0046914//transition metal ion binding	GO:0006631//fatty acid metabolic process
ahcyl2	ENSDARG00000039343	2671	127	274	5	11.06	1.14535	Up	1.96728e-14	3.14887e-13	K01251|1|4e-66|251|dre:394240|adenosylhomocysteinase [EC:3.3.1.1]	-	GO:0016787//hydrolase activity;GO:0016802	GO:0044237//cellular metabolic process
acvrl1	ENSDARG00000018179	2614.36	27	61	1.14	2.52	1.14439	Up	0.000171101	0.000981429	K04675|1|3e-159|563|cfa:478757|activin receptor type-1 [EC:2.7.11.30]	GO:0016021//integral to membrane;GO:0043235//receptor complex	GO:0017002//activin-activated receptor activity;GO:0019838//growth factor binding;GO:0032403//protein complex binding;GO:0032559;GO:0042802//identical protein binding	GO:0003002//regionalization;GO:0006464//cellular protein modification process;GO:0006915//apoptotic process;GO:0007369//gastrulation;GO:0009855//determination of bilateral symmetry;GO:0022402//cell cycle process;GO:0030282//bone mineralization;GO:0032924//activin receptor signaling pathway;GO:0043009//chordate embryonic development;GO:0045597//positive regulation of cell differentiation;GO:004851…
gpatch4	ENSDARG00000091931	2014.5	45.98	92.06	2.25	4.97	1.14332	Up	2.9426e-05	0.000195337	K15188|1|2e-11|72.0|api:100160858|cyclin T;K11135|2|4e-07|57.8|dan:Dana_GF12755|Pin2-interacting protein X1	GO:0044464//cell part	GO:0005488//binding	-
ef1	ENSDARG00000020759	4172	86	185	2.15	4.74	1.14055	Up	3.72114e-10	4.31342e-09	K09428|1|0.0|624|dre:30396|E74-like factor 1/2/4	-	GO:0001071//nucleic acid binding transcription factor activity;GO:0003677//DNA binding	GO:0006351//transcription, DNA-dependent;GO:0050789//regulation of biological process
tspo	ENSDARG00000026655	934	131	281	15.4	33.92	1.13921	Up	1.31144e-14	2.11725e-13	K05770|1|1e-94|347|dre:450011|benzodiazapine receptor	GO:0031224//intrinsic to membrane	GO:0004871//signal transducer activity	GO:0030218//erythrocyte differentiation
rbms2a	ENSDARG00000044179	8100	237.23	509.08	3.03	6.67	1.13837	Up	2.78214e-25	7.05908e-24	K13208|1|4e-23|112|dre:431719|ELAV like protein 2/3/4	-	GO:0005488//binding	GO:0010467//gene expression
col4a1	ENSDARG00000055009	5509.29	66	142	1.25	2.75	1.1375	Up	4.09886e-08	3.95678e-07	K06237|1|0.0|1893|dre:554269|collagen, type IV, alpha	-	-	-
slc2a1b	ENSDARG00000007412	1732.99	59	122	3.5	7.69	1.13563	Up	1.08248e-06	8.88822e-06	K07299|1|0.0|850|dre:100321338|MFS transporter, SP family, solute carrier family 2 (facilitated glucose transporter), member 1	GO:0030054//cell junction;GO:0031224//intrinsic to membrane;GO:0045120//pronucleus	GO:0005355//glucose transmembrane transporter activity;GO:0019899//enzyme binding;GO:0051183//vitamin transporter activity	GO:0006915//apoptotic process;GO:0009267//cellular response to starvation;GO:0015758//glucose transport;GO:0051180//vitamin transport
serinc2	ENSDARG00000056532	1963	222	475	12	26.32	1.13313	Up	1.56981e-23	3.72979e-22	-	-	-	-
rrs1	ENSDARG00000003941	2115	103	220	5.15	11.29	1.1324	Up	1.16038e-11	1.52093e-10	K14852|1|2e-158|560|dre:337399|regulator of ribosome biosynthesis	GO:0043231//intracellular membrane-bounded organelle	-	GO:0022613//ribonucleoprotein complex biogenesis
rgmd	ENSDARG00000034013	2052	38	81	1.96	4.29	1.13012	Up	4.20056e-05	0.000270966	K06847|1|4e-101|369|mmu:68799|RGM domain family	GO:0031225//anchored to membrane;GO:0044444//cytoplasmic part	GO:0005515//protein binding	GO:0007178//transmembrane receptor protein serine/threonine kinase signaling pathway
gm2a	ENSDARG00000088439	1126	53	113	5.11	11.18	1.12952	Up	1.2615e-06	1.02274e-05	K12383|1|6e-110|397|dre:550529|ganglioside GM2 activator	GO:0000323//lytic vacuole;GO:0005887//integral to plasma membrane;GO:0031981//nuclear lumen;GO:0044448//cell cortex part	GO:0004563//beta-N-acetylhexosaminidase activity;GO:0005488//binding;GO:0022892;GO:0060229//lipase activator activity	GO:0001573//ganglioside metabolic process;GO:0007610//behavior;GO:0009311//oligosaccharide metabolic process;GO:0010876//lipid localization;GO:0016044//cellular membrane organization;GO:0043085//positive regulation of catalytic activity;GO:0050905//neuromuscular process
timp2a	ENSDARG00000061226	3127	411	875	13.78	30.08	1.12623	Up	1.48855e-41	5.71826e-40	-	GO:0005578//proteinaceous extracellular matrix;GO:0030427//site of polarized growth;GO:0042995//cell projection;GO:0043231//intracellular membrane-bounded organelle;GO:0044297//cell body	GO:0004866//endopeptidase inhibitor activity;GO:0005102//receptor binding;GO:0043169//cation binding	GO:0007346//regulation of mitotic cell cycle;GO:0008283//cell proliferation;GO:0010033//response to organic substance;GO:0010466//negative regulation of peptidase activity;GO:0010740//positive regulation of intracellular protein kinase cascade;GO:0030162//regulation of proteolysis;GO:0031281;GO:0032486//Rap protein signal transduction;GO:0045597//positive regulation of cell differentiation;GO:004…
si:dkey-262k9.2	ENSDARG00000098024	1173.36	483	1049	45.6	99.38	1.12392	Up	1.88729e-51	8.52475e-50	-	-	-	-
serpina7	ENSDARG00000087143	1488	15080.5	32707.6	1109.56	2415.67	1.12244	Up	0	0	K03984|1|9e-78|291|dre:322701|alpha-1-antitrypsin	-	-	-
mrc1b	ENSDARG00000038822	6092	44	93	0.75	1.63	1.11991	Up	1.3402e-05	9.42315e-05	K06560|1|0.0|1677|dre:559502|mannose receptor, C type	-	GO:0005488//binding	-
dse	ENSDARG00000017988	4405	35.15	78.03	0.87	1.89	1.1193	Up	2.66002e-05	0.000178016	K01794|1|0.0|1845|dre:568713|chondroitin-glucuronate 5-epimerase [EC:5.1.3.19]	-	-	-
stard13a	ENSDARG00000079542	5363.94	73.13	153.12	1.4	3.04	1.11864	Up	2.96548e-08	2.89532e-07	K10360|1|3e-15|85.1|nvi:100121553|myosin IX;K05732|5|2e-14|82.8|bta:540310|glucocorticoid receptor DNA-binding factor 1	GO:0005739//mitochondrion	GO:0005488//binding;GO:0008047//enzyme activator activity	GO:0009966//regulation of signal transduction;GO:0035556//intracellular signal transduction
mapre1a	ENSDARG00000042927	1196	60	127	5.43	11.79	1.11854	Up	3.3864e-07	2.96159e-06	K10436|1|2e-84|311|dre:334135|microtubule-associated protein, RP/EB family	GO:0005815//microtubule organizing center;GO:0005874//microtubule;GO:0043231//intracellular membrane-bounded organelle;GO:0044444//cytoplasmic part;GO:0044459//plasma membrane part;GO:0071944//cell periphery	GO:0008017//microtubule binding	GO:0000087//M phase of mitotic cell cycle;GO:0006996//organelle organization;GO:0007049//cell cycle;GO:0007067//mitosis;GO:0031111//negative regulation of microtubule polymerization or depolymerization;GO:0033365//protein localization to organelle
C25H11orf96	ENSDARG00000097208	1286	104	220	8.72	18.93	1.11827	Up	1.84912e-11	2.39314e-10	-	-	-	-
TAOK1	ENSDARG00000077159	2547	38.73	81.77	1.6	3.47	1.11686	Up	4.20056e-05	0.000271052	K04429|1|0.0|1281|oaa:100076781|thousand and one amino acid protein kinase [EC:2.7.11.1]	GO:0043227//membrane-bounded organelle;GO:0044424//intracellular part	GO:0004672//protein kinase activity;GO:0019887//protein kinase regulator activity;GO:0019900//kinase binding;GO:0032559	GO:0001932//regulation of protein phosphorylation
prcp	ENSDARG00000037883	3070	70	148	2.39	5.18	1.11594	Up	3.75456e-08	3.63294e-07	K01285|1|0.0|957|dre:436967|lysosomal Pro-X carboxypeptidase [EC:3.4.16.2]	-	GO:0070011//peptidase activity, acting on L-amino acid peptides	GO:0019538//protein metabolic process
cers2b	ENSDARG00000058992	4936.02	199	411	4.1	8.88	1.11494	Up	3.32034e-19	6.73639e-18	K04710|1|9e-124|446|dre:259251|ceramide synthetase [EC:2.3.1.24]	GO:0016020//membrane;GO:0043231//intracellular membrane-bounded organelle	-	GO:0044238//primary metabolic process;GO:0044249//cellular biosynthetic process
sgsm3	ENSDARG00000019038	3534.31	112	239	3.35	7.25	1.11382	Up	1.59266e-12	2.21764e-11	K11247|1|7e-08|60.8|xtr:619364|endophilin-A	GO:0005911//cell-cell junction;GO:0044424//intracellular part;GO:0044464//cell part	GO:0005099//Ras GTPase activator activity;GO:0005488//binding	GO:0009896;GO:0022402//cell cycle process;GO:0032313//regulation of Rab GTPase activity;GO:0032318//regulation of Ras GTPase activity
slc41a1	ENSDARG00000070214	1635	214	451	13.97	30.2	1.11222	Up	8.91056e-22	1.98407e-20	K15122|1|0.0|1037|dre:325975|solute carrier family 41	GO:0031224//intrinsic to membrane	GO:0046873//metal ion transmembrane transporter activity	GO:0070838//divalent metal ion transport
nipa2	ENSDARG00000055912	1456.36	120	257	8.98	19.41	1.11201	Up	1.90141e-13	2.84617e-12	-	GO:0005768//endosome;GO:0016020//membrane;GO:0044464//cell part	-	GO:0070838//divalent metal ion transport
zeb2a	ENSDARG00000062338	2621.95	67	124	2.36	5.1	1.11171	Up	1.65209e-05	0.000113824	K09299|1|2e-32|139|mcc:705439|zinc finger homeobox protein 1/2	GO:0031981//nuclear lumen	GO:0003676//nucleic acid binding;GO:0005515//protein binding;GO:0030234//enzyme regulator activity;GO:0046914//transition metal ion binding	GO:0001837//epithelial to mesenchymal transition;GO:0007417//central nervous system development;GO:0009952//anterior/posterior pattern specification;GO:0009966//regulation of signal transduction;GO:0014020;GO:0016055//Wnt receptor signaling pathway;GO:0021543//pallium development;GO:0030900//forebrain development;GO:0031323//regulation of cellular metabolic process;GO:0042074//cell migration invo…
C20H6orf58	ENSDARG00000095751	1383	12467.5	26263.2	968.91	2093.76	1.11166	Up	0	0	-	-	-	-
ckbb	ENSDARG00000043257	1454.96	70	150	5.25	11.34	1.11103	Up	1.94692e-08	1.94333e-07	K00933|1|3e-140|498|dre:140744|creatine kinase [EC:2.7.3.2]	GO:0044424//intracellular part	GO:0016301//kinase activity;GO:0016740//transferase activity;GO:0032559	GO:0006603//phosphocreatine metabolic process;GO:0006796//phosphate-containing compound metabolic process
FYB	ENSDARG00000044694	2419.3	62	113	2.34	5.05	1.10977	Up	5.63512e-05	0.000355364	K14436|1|4e-19|97.4|ssc:100519806|chromodomain-helicase-DNA-binding protein 6 [EC:3.6.4.12];K03260|2|5e-06|53.9|mdo:100031723|translation initiation factor 4G	-	-	GO:0002376//immune system process;GO:0009987//cellular process
wu:fd14a06	ENSDARG00000054363	1486	349	734	25.16	54.29	1.10955	Up	2.73808e-34	9.15008e-33	K08627|1|1e-22|108|xtr:100485801|a disintegrin and metalloproteinase with thrombospondin motifs 13 [EC:3.4.24.-]	-	-	-
si:ch211-181d7.3	ENSDARG00000068621	6232.18	155.94	328.64	2.6	5.61	1.10949	Up	2.21326e-16	3.97613e-15	K12800|1|0.0|854|dre:561595|NACHT, LRR and PYD domains-containing protein 3	-	-	-
SLC27A2	ENSDARG00000088119	1869	991	2085	56.33	121.54	1.10946	Up	3.081e-94	2.35393e-92	K08746|1|0.0|1118|dre:494096|solute carrier family 27 (fatty acid transporter), member 2 [EC:6.2.1.- 6.2.1.3]	GO:0044439	GO:0000166//nucleotide binding;GO:0005319//lipid transporter activity;GO:0015645//fatty acid ligase activity;GO:0016878//acid-thiol ligase activity	GO:0000038//very long-chain fatty acid metabolic process;GO:0006869//lipid transport
mphosph10	ENSDARG00000012495	2248	38	80	1.79	3.86	1.10864	Up	5.8622e-05	0.000368553	K14559|1|0.0|972|dre:323426|U3 small nucleolar RNA-associated protein MPP10	GO:0031981//nuclear lumen	GO:0005488//binding	GO:0006396//RNA processing
nifk	ENSDARG00000040666	1344	87	183	6.97	15.03	1.10861	Up	1.1418e-09	1.26639e-08	K14838|1|3e-100|365|dre:317644|nucleolar protein 15	GO:0005634//nucleus;GO:0031981//nuclear lumen	GO:0003676//nucleic acid binding;GO:0005488//binding	GO:0032501//multicellular organismal process
gusb	ENSDARG00000095529	1530	54.55	114.52	3.82	8.22	1.10557	Up	1.45319e-06	1.16938e-05	K01195|1|0.0|1033|dre:571441|beta-glucuronidase [EC:3.2.1.31]	GO:0000323//lytic vacuole	GO:0004553//hydrolase activity, hydrolyzing O-glycosyl compounds;GO:0030246//carbohydrate binding;GO:0043167//ion binding	GO:0044238//primary metabolic process
galnt14	ENSDARG00000023448	1745.06	242	506	14.75	31.67	1.1024	Up	7.25998e-24	1.74104e-22	K00710|1|2e-134|478|dre:562739|polypeptide N-acetylgalactosaminyltransferase [EC:2.4.1.41]	GO:0012505//endomembrane system;GO:0031224//intrinsic to membrane;GO:0043231//intracellular membrane-bounded organelle	GO:0008376//acetylgalactosaminyltransferase activity;GO:0016740//transferase activity;GO:0030246//carbohydrate binding	-
zgc:152791	ENSDARG00000039243	805.21	54	113	7.46	16	1.10082	Up	2.01508e-06	1.59162e-05	-	-	-	-
sult1st2	ENSDARG00000041540	1622	42.59	88.93	2.8	6	1.09954	Up	2.72802e-05	0.00018227	K01025|1|3e-172|605|dre:368270|[EC:2.8.2.-]	GO:0044424//intracellular part	GO:0008146//sulfotransferase activity	GO:0006576//cellular biogenic amine metabolic process;GO:0008202//steroid metabolic process
glsb	ENSDARG00000040705	3800.67	124	344	4.54	9.69	1.0938	Up	2.58558e-26	6.82142e-25	K01425|1|0.0|1039|dre:564746|glutaminase [EC:3.5.1.2]	-	-	-
capn5a	ENSDARG00000069717	3358.62	144	294	4.41	9.4	1.09188	Up	7.53462e-14	1.15734e-12	K08574|1|0.0|1115|dre:563346|calpain-5 [EC:3.4.22.-]	GO:0044464//cell part	GO:0004197//cysteine-type endopeptidase activity	GO:0019538//protein metabolic process
FUCA1	ENSDARG00000035879	1774	71.18	147.87	4.27	9.1	1.09163	Up	8.20704e-08	7.67734e-07	K01206|1|0.0|970|dre:445165|alpha-L-fucosidase [EC:3.2.1.51]	-	GO:0015928//fucosidase activity;GO:0043167//ion binding	GO:0019318//hexose metabolic process
asap2b	ENSDARG00000019564	4876	45	93	0.96	2.04	1.08746	Up	2.13184e-05	0.000144647	K12488|1|0.0|1660|dre:560581|Arf-GAP with SH3 domain, ANK repeat and PH domain-containing protein	GO:0005794//Golgi apparatus;GO:0016020//membrane	GO:0005083//small GTPase regulator activity;GO:0046872//metal ion binding	GO:0032012//regulation of ARF protein signal transduction
dnajb9a	ENSDARG00000052072	2707.81	91	211	3.96	8.4	1.08489	Up	6.35706e-13	9.16844e-12	K09515|1|3e-107|387|dre:574005|DnaJ homolog subfamily B member 9	-	GO:0005515//protein binding	GO:0044267//cellular protein metabolic process
LIMA1	ENSDARG00000076009	3887	123	255	3.31	7.02	1.08464	Up	1.43448e-12	2.00417e-11	K10384|1|6e-11|71.2|pon:100435699|filaggrin	GO:0005856//cytoskeleton	-	-
znf654	ENSDARG00000079350	5977	100	207	1.74	3.69	1.08453	Up	1.92984e-10	2.29394e-09	K09232|1|3e-06|56.2|acs:100561304|zinc finger protein GLIS1/3;K09191|2|7e-06|55.1|dre:445389|general transcription factor IIIA	-	-	-
cd74b	ENSDARG00000036628	1071.67	739	1526	75.06	159.13	1.08409	Up	8.14246e-67	4.67441e-65	K06505|1|6e-09|60.5|xla:398834|CD74 antigen	-	GO:0042287//MHC protein binding	GO:0002376//immune system process;GO:0015031//protein transport
yap1	ENSDARG00000068401	3940	230	476	6.1	12.93	1.08384	Up	4.35002e-22	9.78136e-21	K10591|1|1e-19|100|nve:NEMVE_v1g161803|E3 ubiquitin-protein ligase NEDD4 [EC:6.3.2.19];K13305|2|5e-19|98.2|acs:100557964|E3 ubiquitin-protein ligase NEDD4-like [EC:6.3.2.19]	GO:0043231//intracellular membrane-bounded organelle;GO:0043234//protein complex	GO:0003712//transcription cofactor activity;GO:0005515//protein binding;GO:0043565//sequence-specific DNA binding	GO:0006357//regulation of transcription from RNA polymerase II promoter;GO:0010332//response to gamma radiation;GO:0033554//cellular response to stress;GO:0035556//intracellular signal transduction
gprc5c	ENSDARG00000079092	5207.27	332.85	683.94	6.61	14.01	1.08373	Up	1.28724e-30	3.83969e-29	K04620|1|0.0|743|dre:563405|G protein-coupled receptor family C group 5 member C	GO:0031224//intrinsic to membrane;GO:0043231//intracellular membrane-bounded organelle	GO:0004871//signal transducer activity;GO:0005102//receptor binding	GO:0007166//cell surface receptor signaling pathway;GO:0050953//sensory perception of light stimulus
thbs1b	ENSDARG00000010785	4531.62	21	53	0.59	1.25	1.08314	Up	0.000116758	0.000692331	K04659|1|1e-102|372|dre:561901|thrombospondin	-	GO:0005539//glycosaminoglycan binding;GO:0046872//metal ion binding	GO:0009987//cellular process
C13H10orf54	ENSDARG00000068784	1986	62	128	3.31	7.01	1.08258	Up	6.14468e-07	5.19693e-06	-	-	-	-
lrp1b	ENSDARG00000029146	14019	1464	3025	10.79	22.84	1.08187	Up	8.871e-131	8.32497e-129	K04550|1|0.0|9377|dre:565797|low density lipoprotein-related protein 1 (alpha-2-macroglobulin receptor)	GO:0012505//endomembrane system;GO:0016021//integral to membrane;GO:0030135//coated vesicle;GO:0043005//neuron projection;GO:0044297//cell body	GO:0004871//signal transducer activity;GO:0005102//receptor binding;GO:0008565//protein transporter activity;GO:0019899//enzyme binding;GO:0034185//apolipoprotein binding;GO:0046872//metal ion binding	GO:0006909//phagocytosis;GO:0007186//G-protein coupled receptor signaling pathway;GO:0010517//regulation of phospholipase activity;GO:0010874//regulation of cholesterol efflux;GO:0015031//protein transport;GO:0016055//Wnt receptor signaling pathway;GO:0032502//developmental process;GO:0044260;GO:0051050//positive regulation of transport
cybb	ENSDARG00000056615	3495	71.68	151	2.19	4.63	1.08008	Up	2.24606e-08	2.21821e-07	K08008|1|2e-88|325|dre:393386|NADPH oxidase	-	-	-
hspg2	ENSDARG00000076564	10194	43	89	0.44	0.93	1.07973	Up	3.12458e-05	0.000206616	K06255|1|0.0|4385|dre:565429|heparan sulfate proteoglycan 2 (perlecan)	GO:0044421//extracellular region part	GO:0005515//protein binding	GO:0008152//metabolic process;GO:0009987//cellular process
pkn1	ENSDARG00000060184	6049.55	56.9	118.98	0.99	2.09	1.078	Up	9.9688e-07	8.22146e-06	K06071|1|0.0|1696|dre:560840|protein kinase N [EC:2.7.11.13]	GO:0005737//cytoplasm;GO:0043231//intracellular membrane-bounded organelle;GO:0044444//cytoplasmic part	GO:0003713//transcription coactivator activity;GO:0017048//Rho GTPase binding;GO:0019901//protein kinase binding;GO:0032559;GO:0035184//histone threonine kinase activity;GO:0035258//steroid hormone receptor binding	GO:0000187//activation of MAPK activity;GO:0006950//response to stress;GO:0035405
CEP170B	ENSDARG00000074636	2352.31	36	76	1.66	3.5	1.07617	Up	8.60228e-05	0.000524145	K11657|1|2e-06|56.6|dre:327618|remodeling and spacing factor 1	-	-	-
csnk1g2b	ENSDARG00000034056	2970	92	189	3.25	6.85	1.07566	Up	1.61321e-09	1.76167e-08	K08958|1|1e-15|84.0|dre:561724|casein kinase 1, gamma [EC:2.7.11.1]	GO:0044444//cytoplasmic part	GO:0000166//nucleotide binding;GO:0004672//protein kinase activity;GO:0005515//protein binding;GO:0032559;GO:0046872//metal ion binding	GO:0006464//cellular protein modification process;GO:0006468//protein phosphorylation;GO:0006643//membrane lipid metabolic process;GO:0007166//cell surface receptor signaling pathway;GO:0023052//signaling
zgc:153629	ENSDARG00000044975	1496	563	1156	40.31	84.9	1.07463	Up	1.92394e-50	8.52173e-49	K07604|1|0.0|637|dre:768289|type I keratin, acidic	GO:0043234//protein complex	-	-
stk40	ENSDARG00000060318	1137	38	78	3.63	7.64	1.0736	Up	0.000112933	0.000671777	K08814|1|2e-30|133|spu:587240|tribbles [EC:2.7.11.-]	GO:0043231//intracellular membrane-bounded organelle	GO:0004672//protein kinase activity;GO:0032559	GO:0006464//cellular protein modification process
zgc:55558	ENSDARG00000013161	2183	215	466	11	23.14	1.07289	Up	1.09778e-23	2.62345e-22	K02833|1|4e-44|176|acs:100565678|GTPase HRas;K07828|2|4e-44|176|dre:30380|GTPase NRas;K07827|3|5e-44|176|mdo:100009992|GTPase KRas	GO:0012505//endomembrane system;GO:0043231//intracellular membrane-bounded organelle;GO:0044425//membrane part	GO:0017111//nucleoside-triphosphatase activity;GO:0019904//protein domain specific binding;GO:0032561//guanyl ribonucleotide binding	GO:0000165//MAPK cascade;GO:0002376//immune system process;GO:0006935//chemotaxis;GO:0007010//cytoskeleton organization;GO:0007169//transmembrane receptor protein tyrosine kinase signaling pathway;GO:0007599//hemostasis;GO:0007632//visual behavior;GO:0008283//cell proliferation;GO:0009207;GO:0016601//Rac protein signal transduction;GO:0031960//response to corticosteroid stimulus;GO:0032770//posit…
fes	ENSDARG00000011449	3008.11	9	40	0.68	1.43	1.07241	Up	3.79598e-06	2.88624e-05	K07527|1|0.0|1585|dre:566739|proto-oncogene tyrosine-protein kinase Fes/Fps [EC:2.7.10.2]	GO:0044444//cytoplasmic part	GO:0000166//nucleotide binding;GO:0004672//protein kinase activity;GO:0004713//protein tyrosine kinase activity	GO:0006468//protein phosphorylation
RELL1	ENSDARG00000018312	2103	60	123	3.02	6.35	1.07221	Up	1.23366e-06	1.00214e-05	K05156|1|5e-13|77.0|cfa:485200|tumor necrosis factor receptor superfamily member 19-like	GO:0016020//membrane;GO:0044424//intracellular part	-	-
chkb	ENSDARG00000063167	2399.05	285	514	11.03	23.17	1.07083	Up	2.10488e-17	3.96876e-16	K14156|1|4e-21|102|dre:563589|choline/ethanolamine kinase [EC:2.7.1.32 2.7.1.82]	GO:0044424//intracellular part	GO:0004091//carboxylesterase activity;GO:0016301//kinase activity;GO:0016772//transferase activity, transferring phosphorus-containing groups;GO:0032559;GO:0042802//identical protein binding;GO:0043169//cation binding;GO:0060089	GO:0006656//phosphatidylcholine biosynthetic process;GO:0006796//phosphate-containing compound metabolic process;GO:0010876//lipid localization;GO:0023052//signaling;GO:0046335//ethanolamine biosynthetic process
si:rp71-1h20.9	ENSDARG00000097544	1043	44	90	4.6	9.66	1.07039	Up	3.5638e-05	0.000232518	-	-	-	-
si:dkey-27p18.3	ENSDARG00000092228	1212	42	86	3.75	7.87	1.06947	Up	5.23026e-05	0.000331153	-	-	-	-
tefb	ENSDARG00000038401	4441.83	127	243	2.79	5.85	1.06817	Up	2.9754e-10	3.47446e-09	K09058|1|4e-85|316|dre:30674|thyrotrophic embryonic factor	-	GO:0003677//DNA binding;GO:0005515//protein binding	GO:0006351//transcription, DNA-dependent;GO:0009416//response to light stimulus
homer1b	ENSDARG00000007517	2419.03	97.32	198.93	4.24	8.89	1.06812	Up	8.69034e-10	9.75444e-09	K15010|1|5e-99|362|dre:100333527|homer	GO:0016021//integral to membrane;GO:0030425//dendrite;GO:0031674//I band;GO:0043231//intracellular membrane-bounded organelle;GO:0044297//cell body;GO:0044430//cytoskeletal part;GO:0044459//plasma membrane part;GO:0045202//synapse	GO:0035256//G-protein coupled glutamate receptor binding;GO:0046983//protein dimerization activity	GO:0006941//striated muscle contraction;GO:0007186//G-protein coupled receptor signaling pathway;GO:0007200//phospholipase C-activating G-protein coupled receptor signaling pathway;GO:0007267//cell-cell signaling;GO:0014073;GO:0048511//rhythmic process;GO:0048747//muscle fiber development
KLF16	ENSDARG00000069342	4212.72	46	94	1.14	2.39	1.06798	Up	2.4301e-05	0.000163749	K09208|1|2e-48|196|dre:767805|krueppel-like factor 9/13/14/16	-	GO:0046914//transition metal ion binding	-
NAPSA	ENSDARG00000009313	2513	86	176	3.61	7.56	1.06639	Up	6.7827e-09	7.05099e-08	K01379|1|3e-124|444|dre:336746|cathepsin D [EC:3.4.23.5]	GO:0043231//intracellular membrane-bounded organelle;GO:0044421//extracellular region part;GO:0044444//cytoplasmic part	GO:0004175//endopeptidase activity	GO:0019538//protein metabolic process;GO:0051707//response to other organism
fgfr4	ENSDARG00000069105	5011	671	1371	13.94	29.19	1.06624	Up	7.12918e-59	3.68138e-57	K05095|1|0.0|1677|dre:100000160|fibroblast growth factor receptor 4 [EC:2.7.10.1]	GO:0016020//membrane	GO:0004714//transmembrane receptor protein tyrosine kinase activity;GO:0032559	GO:0006464//cellular protein modification process;GO:0007169//transmembrane receptor protein tyrosine kinase signaling pathway;GO:0008283//cell proliferation
C5H8orf4	ENSDARG00000079497	1009	660	1345	71.48	149.52	1.06473	Up	1.81713e-57	9.06448e-56	-	-	-	-
alox12	ENSDARG00000069463	3561	44.47	91.13	1.31	2.74	1.06461	Up	2.5807e-05	0.000172989	K00458|1|0.0|1375|dre:322732|arachidonate 12-lipoxygenase [EC:1.13.11.31];K00461|2|4e-177|623|dre:567204|arachidonate 5-lipoxygenase [EC:1.13.11.34]	GO:0044464//cell part	GO:0016702//oxidoreductase activity, acting on single donors with incorporation of molecular oxygen, incorporation of two atoms of oxygen;GO:0046914//transition metal ion binding	GO:0001906//cell killing;GO:0006690//icosanoid metabolic process;GO:0006928//cellular component movement;GO:0008283//cell proliferation;GO:0019222//regulation of metabolic process;GO:0043066//negative regulation of apoptotic process;GO:0048522//positive regulation of cellular process;GO:0065008
pbxip1b	ENSDARG00000011824	4579.98	67	149	1.66	3.47	1.06375	Up	6.31962e-09	6.58959e-08	K12473|1|3e-09|58.5|dre:387529|low-density lipoprotein receptor	-	-	-
heg	ENSDARG00000018441	4550	108	220	2.47	5.16	1.06286	Up	1.11895e-10	1.35754e-09	K02599|1|2e-13|79.7|cfa:481726|Notch	GO:0031224//intrinsic to membrane	GO:0046872//metal ion binding	GO:0034329//cell junction assembly;GO:0048513//organ development
mmp13a	ENSDARG00000012395	1532.19	48	95	3.26	6.81	1.06278	Up	4.26422e-05	0.000274556	K07994|1|2e-133|476|xtr:100490019|matrix metalloproteinase-13 (collagenase 3) [EC:3.4.24.-]	GO:0044421//extracellular region part	GO:0004175//endopeptidase activity;GO:0046914//transition metal ion binding	GO:0007275//multicellular organismal development;GO:0019538//protein metabolic process;GO:0030595//leukocyte chemotaxis
dusp6	ENSDARG00000070914	2918	457	966	17.06	35.63	1.06247	Up	4.77082e-45	1.93774e-43	K04459|1|1e-55|216|dre:353314|dual specificity phosphatase [EC:3.1.3.16 3.1.3.48]	GO:0031981//nuclear lumen;GO:0044444//cytoplasmic part	GO:0008138//protein tyrosine/serine/threonine phosphatase activity;GO:0016772//transferase activity, transferring phosphorus-containing groups	GO:0001714//endodermal cell fate specification;GO:0001932//regulation of protein phosphorylation;GO:0002224//toll-like receptor signaling pathway;GO:0003002//regionalization;GO:0006470//protein dephosphorylation;GO:0006915//apoptotic process;GO:0006950//response to stress;GO:0008543//fibroblast growth factor receptor signaling pathway;GO:0010033//response to organic substance;GO:0043409//negative…
cad	ENSDARG00000041895	5804.33	560	1185	10.41	21.74	1.06238	Up	5.51994e-55	2.64442e-53	K11540|1|4e-103|374|dre:266992|carbamoyl-phosphate synthase / aspartate carbamoyltransferase / dihydroorotase [EC:6.3.5.5 2.1.3.2 3.5.2.3]	GO:0034399//nuclear periphery;GO:0044444//cytoplasmic part	GO:0005515//protein binding;GO:0016301//kinase activity;GO:0016597//amino acid binding;GO:0016743//carboxyl- or carbamoyltransferase activity;GO:0016812//hydrolase activity, acting on carbon-nitrogen (but not peptide) bonds, in cyclic amides;GO:0031406//carboxylic acid binding;GO:0032559;GO:0043169//cation binding	GO:0006213//pyrimidine nucleoside metabolic process;GO:0006220//pyrimidine nucleotide metabolic process;GO:0006468//protein phosphorylation;GO:0009064//glutamine family amino acid metabolic process;GO:0019856//pyrimidine nucleobase biosynthetic process
lcn15	ENSDARG00000067851	1141	930	1888	88.44	184.24	1.05882	Up	2.84644e-79	1.83386e-77	K01830|1|1e-24|114|xla:444723|prostaglandin-H2 D-isomerase [EC:5.3.99.2]	-	-	GO:0044238//primary metabolic process;GO:0051234//establishment of localization
pkp2	ENSDARG00000023026	2448	23	57	1.21	2.52	1.05842	Up	8.1794e-05	0.000500158	K12642|1|0.0|961|dre:568060|plakophilin 2	GO:0030054//cell junction	-	GO:0007155//cell adhesion;GO:0048513//organ development
hic1	ENSDARG00000055493	2064.01	72	132	3.34	6.95	1.05716	Up	1.13573e-05	8.07389e-05	K10517|1|2e-15|82.4|mgp:100551389|zinc finger and BTB domain-containing protein 46	GO:0044464//cell part	GO:0003676//nucleic acid binding;GO:0046914//transition metal ion binding	-
NLRP6	ENSDARG00000089306	2487	87.08	176.56	3.69	7.67	1.05561	Up	1.05183e-08	1.07175e-07	K12800|1|8e-155|548|dre:566782|NACHT, LRR and PYD domains-containing protein 3	-	-	-
mylipa	ENSDARG00000008859	2600	41	83	1.66	3.45	1.05541	Up	8.73498e-05	0.00053003	K10637|1|0.0|906|dre:335888|E3 ubiquitin-protein ligase MYLIP [EC:6.3.2.19]	GO:0043232;GO:0044425//membrane part;GO:0044444//cytoplasmic part	GO:0005515//protein binding;GO:0019787//small conjugating protein ligase activity;GO:0046914//transition metal ion binding	GO:0009896;GO:0010985;GO:0016055//Wnt receptor signaling pathway;GO:0016567//protein ubiquitination;GO:0031329;GO:0031647//regulation of protein stability;GO:0048598//embryonic morphogenesis;GO:0048731;GO:0055092//sterol homeostasis
FETUB	ENSDARG00000070918	2632.03	1690	2440.7	48.14	100.04	1.05527	Up	1.14091e-35	3.88855e-34	K03898|1|6e-14|78.6|xtr:100038066|kininogen	-	-	-
rpz	ENSDARG00000091161	1127	39	79	3.76	7.81	1.05459	Up	0.000128477	0.000756144	-	-	-	-
stox2a	ENSDARG00000070162	5914.85	81	180	1.56	3.24	1.05445	Up	1.74755e-10	2.08086e-09	-	-	-	GO:0001890//placenta development
apobl	ENSDARG00000075016	6368.95	3080	6498	52.27	108.55	1.0543	Up	3.71502e-291	8.20979e-289	K14462|1|7e-08|55.8|dre:566465|apolipoprotein B	-	-	-
CD99L2	ENSDARG00000087508	3183	253.19	534.86	8.7	18.06	1.05371	Up	1.43626e-25	3.67139e-24	K06520|1|8e-06|53.5|dre:559896|CD99 antigen	-	-	-
rac2	ENSDARG00000038010	1202	61	123	5.49	11.36	1.04908	Up	1.91962e-06	1.52266e-05	K07860|1|6e-95|348|dre:415151|Ras-related C3 botulinum toxin substrate 2	GO:0044424//intracellular part;GO:0044464//cell part	GO:0032561//guanyl ribonucleotide binding	GO:0019222//regulation of metabolic process;GO:0035556//intracellular signal transduction
ficd	ENSDARG00000035595	2051.01	91	182	4.66	9.64	1.0487	Up	9.22814e-09	9.4781e-08	-	GO:0031224//intrinsic to membrane	GO:0070566//adenylyltransferase activity	GO:0032319//regulation of Rho GTPase activity
slc9a3r1	ENSDARG00000000068	2033	174	351	9.07	18.76	1.04849	Up	7.41348e-16	1.30002e-14	K13365|1|4e-90|331|dre:327272|Na(+)/H(+) exchange regulatory cofactor NHE-RF1	GO:0005903//brush border;GO:0044424//intracellular part;GO:0044459//plasma membrane part;GO:0044464//cell part	GO:0001664//G-protein coupled receptor binding;GO:0019899//enzyme binding	GO:0001977;GO:0002028//regulation of sodium ion transport;GO:0007010//cytoskeleton organization;GO:0007172//signal complex assembly;GO:0007189//adenylate cyclase-activating G-protein coupled receptor signaling pathway;GO:0007200//phospholipase C-activating G-protein coupled receptor signaling pathway;GO:0008104//protein localization;GO:0009968//negative regulation of signal transduction;GO:001647…
hsp70.2	ENSDARG00000092362	2302	41.82	84.4	1.92	3.97	1.04803	Up	6.33808e-05	0.000395928	K03283|1|0.0|1143|dre:560210|heat shock 70kDa protein 1/8	-	GO:0032559	GO:0006950//response to stress;GO:0010038//response to metal ion;GO:0048592//eye morphogenesis
riok2	ENSDARG00000035264	1734	65	131	3.99	8.25	1.04801	Up	9.0037e-07	7.45544e-06	K07179|1|5e-136|483|dre:407084|RIO kinase 2 [EC:2.7.11.1]	-	GO:0004672//protein kinase activity;GO:0032559	GO:0006464//cellular protein modification process
fn1a	ENSDARG00000019815	8487.53	157	315	1.91	3.94	1.04462	Up	3.1693e-14	5.00272e-13	K05717|1|0.0|4917|dre:100005469|fibronectin 1	-	GO:0005102//receptor binding	GO:0001756//somitogenesis;GO:0007155//cell adhesion;GO:0009887//organ morphogenesis;GO:0030859//polarized epithelial cell differentiation
epb41b	ENSDARG00000029019	5160	48	97	0.97	2	1.04394	Up	2.2789e-05	0.000153964	K06107|1|1e-112|409|acs:100563114|erythrocyte membrane protein band 4.1	GO:0005856//cytoskeleton;GO:0019898//extrinsic to membrane;GO:0032991//macromolecular complex;GO:0043231//intracellular membrane-bounded organelle;GO:0043232	GO:0005515//protein binding;GO:0008092//cytoskeletal protein binding;GO:0035091//phosphatidylinositol binding	GO:0030036//actin cytoskeleton organization;GO:0030097//hemopoiesis;GO:0043393//regulation of protein binding;GO:0065008
hspa4a	ENSDARG00000004754	3217	239	481	7.79	16.06	1.04378	Up	4.63044e-21	1.00597e-19	K09489|1|0.0|1018|dre:335865|heat shock 70kDa protein 4	GO:0031981//nuclear lumen;GO:0044444//cytoplasmic part	GO:0032559	GO:0006612//protein targeting to membrane;GO:0006950//response to stress;GO:0043393//regulation of protein binding;GO:0051131//chaperone-mediated protein complex assembly
PACS1	ENSDARG00000019800	11523	55	110	0.49	1.01	1.0435	Up	8.20098e-06	5.95571e-05	-	GO:0005798//Golgi-associated vesicle	-	GO:0000301//retrograde transport, vesicle recycling within Golgi;GO:0008104//protein localization;GO:0043393//regulation of protein binding
2016-09-10	ENSDARG00000088424	2084	73.91	148.5	3.76	7.74	1.0416	Up	1.4564e-07	1.33506e-06	K04557|1|8e-68|259|xla:779425|peanut-like protein 1 (cell division control related protein 1)	GO:0032156	GO:0032561//guanyl ribonucleotide binding	GO:0009987//cellular process
mibp	ENSDARG00000078945	1110.16	138	261	12.75	26.22	1.04017	Up	1.22804e-10	1.48288e-09	K10524|1|2e-83|308|dre:100538223|nicotinamide riboside kinase [EC:2.7.1.22]	GO:0044464//cell part	GO:0016301//kinase activity;GO:0016772//transferase activity, transferring phosphorus-containing groups;GO:0032559;GO:0043169//cation binding	GO:0006796//phosphate-containing compound metabolic process;GO:0007044//cell-substrate junction assembly;GO:0007166//cell surface receptor signaling pathway;GO:0009108//coenzyme biosynthetic process;GO:0045661//regulation of myoblast differentiation;GO:0048513//organ development;GO:0071711//basement membrane organization
zgc:162297	ENSDARG00000068410	1232.07	67	135	5.91	12.15	1.03973	Up	6.17004e-07	5.21409e-06	K06971|1|3e-22|105|dre:555865|	-	-	-
ly75	ENSDARG00000053113	6060.3	92	193	1.65	3.39	1.03882	Up	4.5071e-10	5.17486e-09	K06559|1|0.0|2845|dre:504036|lymphocyte antigen 75	-	-	-
pkp3a	ENSDARG00000051861	3816.06	289	562	7.68	15.77	1.038	Up	1.3656e-22	3.13935e-21	K12642|1|3e-81|305|xtr:100124891|plakophilin 2	-	-	-
mllt4	ENSDARG00000029472	8169.01	264.02	534.1	3.38	6.94	1.03791	Up	1.86559e-23	4.41724e-22	K05702|1|0.0|3112|dre:558359|afadin	-	-	-
C18H15orf39	ENSDARG00000069168	4362	80	160	1.91	3.92	1.03728	Up	7.266e-08	6.8469e-07	-	-	-	-
bcl9	ENSDARG00000036687	5966.37	110	223	1.94	3.98	1.03671	Up	1.05246e-10	1.28065e-09	-	-	-	-
stard8	ENSDARG00000014003	4789	46	92	1	2.05	1.03562	Up	4.58174e-05	0.000293712	K10360|1|7e-17|91.3|dre:560956|myosin IX	-	-	-
plxna4	ENSDARG00000019328	8676	390	780	4.66	9.54	1.03366	Up	1.04325e-32	3.30878e-31	K06820|1|0.0|3767|dre:325938|plexin A	GO:0031224//intrinsic to membrane	GO:0004888//transmembrane signaling receptor activity;GO:0005488//binding	GO:0007166//cell surface receptor signaling pathway;GO:0007422//peripheral nervous system development;GO:0021537//telencephalon development;GO:0021559//trigeminal nerve development;GO:0021561//facial nerve development;GO:0021563//glossopharyngeal nerve development;GO:0021564//vagus nerve development;GO:0021785//branchiomotor neuron axon guidance;GO:0030516//regulation of axon extension;GO:0050920…
dnaja2l	ENSDARG00000010745	2603	224	447	9.06	18.53	1.03228	Up	2.46798e-19	5.03693e-18	K09503|1|0.0|672|dre:406814|DnaJ homolog subfamily A member 2	GO:0044424//intracellular part	GO:0005515//protein binding;GO:0032559;GO:0043169//cation binding	GO:0006950//response to stress;GO:0044267//cellular protein metabolic process
pfn2	ENSDARG00000003952	2814	702	1398	26.22	53.52	1.02941	Up	1.01519e-56	4.99142e-55	K05759|1|1e-76|289|dre:394235|profilin	GO:0005856//cytoskeleton;GO:0033267//axon part	GO:0008092//cytoskeletal protein binding	GO:0008064//regulation of actin polymerization or depolymerization;GO:0016079//synaptic vesicle exocytosis;GO:0030041//actin filament polymerization
zgc:158387	ENSDARG00000033364	1158	752	1496	70.41	143.72	1.02941	Up	1.98781e-60	1.04485e-58	K00799|1|1e-76|287|dre:567275|glutathione S-transferase [EC:2.5.1.18]	-	GO:0003824//catalytic activity	-
itsn2b	ENSDARG00000054973	6492	351	699	5.61	11.45	1.02927	Up	3.28512e-29	9.2997e-28	K05769|1|3e-27|126|bta:505852|Rho guanine nucleotide exchange factor 4;K12331|2|8e-27|124|xtr:100489979|Rho guanine nucleotide exchange factor 11;K13744|5|4e-26|122|acs:100552711|SH3 domain-containing guanine exchange factor	-	GO:0030674//protein binding, bridging	-
lgals3l	ENSDARG00000044001	1678	399	794	25.36	51.75	1.029	Up	6.67168e-33	2.12914e-31	K06831|1|1e-101|370|dre:325599|galectin-3	-	GO:0048029//monosaccharide binding	-
pla2g1b	ENSDARG00000009153	2101	533	1060	26.86	54.76	1.02766	Up	2.67614e-43	1.05364e-41	K01047|1|5e-92|339|dre:571738|phospholipase A2 [EC:3.1.1.4]	-	-	-
mcamb	ENSDARG00000005368	3561.33	62	124	1.83	3.73	1.02733	Up	2.16926e-06	1.70358e-05	K06534|1|0.0|1142|dre:338313|melanoma cell adhesion molecule	GO:0044464//cell part	-	GO:0001944//vasculature development
aldh1a2	ENSDARG00000053493	2259	56	116	2.73	5.56	1.02618	Up	1.90857e-06	1.51506e-05	K07249|1|4e-35|148|dre:116713|retinal dehydrogenase [EC:1.2.1.36]	GO:0043231//intracellular membrane-bounded organelle;GO:0044444//cytoplasmic part	GO:0005501//retinoid binding;GO:0016620//oxidoreductase activity, acting on the aldehyde or oxo group of donors, NAD or NADP as acceptor	GO:0001523//retinoid metabolic process;GO:0001822//kidney development;GO:0001935//endothelial cell proliferation;GO:0001944//vasculature development;GO:0002009//morphogenesis of an epithelium;GO:0006915//apoptotic process;GO:0007498//mesoderm development;GO:0008283//cell proliferation;GO:0009855//determination of bilateral symmetry;GO:0010033//response to organic substance;GO:0010092//specificati…
nr5a2	ENSDARG00000042556	3413	122	242	3.74	7.61	1.02486	Up	5.21714e-11	6.52206e-10	K08027|1|0.0|963|dre:30749|nuclear receptor subfamily 5 group A member 2	GO:0031981//nuclear lumen	GO:0000981//sequence-specific DNA binding RNA polymerase II transcription factor activity;GO:0004879//ligand-activated sequence-specific DNA binding RNA polymerase II transcription factor activity;GO:0043565//sequence-specific DNA binding;GO:0046914//transition metal ion binding	GO:0007275//multicellular organismal development;GO:0008202//steroid metabolic process;GO:0008283//cell proliferation;GO:0009755//hormone-mediated signaling pathway;GO:0009888//tissue development;GO:0045069//regulation of viral genome replication;GO:0055092//sterol homeostasis
FNBP1	ENSDARG00000038219	6083.54	115	203.52	1.75	3.56	1.02452	Up	2.34284e-07	2.08532e-06	K07196|1|6e-115|414|ssc:100520177|thyroid hormone receptor interactor 10	GO:0043231//intracellular membrane-bounded organelle;GO:0044444//cytoplasmic part	GO:0005515//protein binding	-
cfhl3	ENSDARG00000094661	2196.18	1490	2968	72.03	146.5	1.02423	Up	2.10186e-118	1.86196e-116	K04004|1|1e-14|67.8|aml:100465619|complement factor H	-	-	-
capns1a	ENSDARG00000035329	1287	136	269	11.4	23.12	1.02011	Up	5.23062e-12	7.02154e-11	K08583|1|5e-93|340|dre:550598|calpain, small subunit 1	GO:0016020//membrane;GO:0043231//intracellular membrane-bounded organelle;GO:0044424//intracellular part	GO:0004197//cysteine-type endopeptidase activity;GO:0046872//metal ion binding;GO:0046983//protein dimerization activity	GO:0019538//protein metabolic process
shbg	ENSDARG00000019492	1573	5765	11387	391.79	793.73	1.01857	Up	0	0	K05464|1|4e-21|103|acs:100560443|growth arrest-specific 6;K03908|3|4e-20|100|bta:282006|protein S	-	GO:0005496//steroid binding	-
ensembl	ENSDARG00000075779	5297	89.65	177.08	1.76	3.56	1.0163	Up	1.82356e-08	1.8273e-07	K12329|1|6e-36|154|acs:100566099|protein phosphatase 1 regulatory subunit 12B	GO:0044424//intracellular part	GO:0030234//enzyme regulator activity	GO:0006936//muscle contraction;GO:0023052//signaling
aebp1	ENSDARG00000091726	4797.49	81.83	163.38	1.8	3.64	1.01594	Up	4.4205e-08	4.25328e-07	K08639|1|0.0|753|ssc:100153578|carboxypeptidase X2	GO:0044421//extracellular region part;GO:0044424//intracellular part	GO:0001071//nucleic acid binding transcription factor activity;GO:0005488//binding;GO:0008238//exopeptidase activity	GO:0006351//transcription, DNA-dependent;GO:0048513//organ development
arhgap5	ENSDARG00000061294	5144.94	217	401	4.11	8.31	1.01571	Up	9.50654e-15	1.55432e-13	K13709|1|0.0|2836|dre:795752|Rho GTPase-activating protein 5	GO:0044444//cytoplasmic part	GO:0005099//Ras GTPase activator activity;GO:0017111//nucleoside-triphosphatase activity;GO:0019904//protein domain specific binding;GO:0032561//guanyl ribonucleotide binding	GO:0007265//Ras protein signal transduction;GO:0009207;GO:0009966//regulation of signal transduction
FP326665.1	ENSDARG00000086216	739	125	246	18.91	38.23	1.01556	Up	5.45566e-11	6.79544e-10	-	-	-	-
mpp1	ENSDARG00000031475	5191.12	710.58	1501.82	15.26	30.85	1.01552	Up	4.89748e-69	2.86761e-67	K06103|1|1e-142|509|ptr:100608149|calcium/calmodulin-dependent serine protein kinase [EC:2.7.11.1]	GO:0005856//cytoskeleton;GO:0005902//microvillus	GO:0003824//catalytic activity;GO:0005488//binding	GO:0002688
znf598	ENSDARG00000014945	3446	168	331	5.1	10.31	1.01548	Up	2.53456e-14	4.01931e-13	K14859|1|7e-30|134|smm:Smp_173890|ribosome biogenesis protein SSF1/2	GO:0044464//cell part	GO:0046914//transition metal ion binding	-
inpp5b	ENSDARG00000042111	2295.97	117	198.19	4.63	9.35	1.01395	Up	1.65041e-06	1.32084e-05	K01099|1|2e-32|137|dre:563543|phosphatidylinositol-bisphosphatase [EC:3.1.3.36]	GO:0031224//intrinsic to membrane;GO:0044444//cytoplasmic part	-	GO:0048232//male gamete generation;GO:0048870//cell motility
serpinh1a	ENSDARG00000075954	3823	43	85	1.18	2.38	1.01217	Up	0.000111544	0.000664094	K09501|1|0.0|734|dre:555328|serpin peptidase inhibitor, clade H, member 1	GO:0044432//endoplasmic reticulum part	GO:0004866//endopeptidase inhibitor activity	GO:0006508//proteolysis;GO:0010466//negative regulation of peptidase activity;GO:0050896//response to stimulus
CD53	ENSDARG00000068233	1396.67	78	153	5.99	12.07	1.0108	Up	2.64498e-07	2.3441e-06	K06489|1|4e-37|156|dre:393342|CD53 antigen	GO:0016020//membrane	-	-
sf3a1	ENSDARG00000041887	2871.37	220	438	8.16	16.43	1.00969	Up	6.97432e-19	1.40251e-17	K12825|1|5e-76|284|dre:796388|splicing factor 3A subunit 1	GO:0005681//spliceosomal complex;GO:0031981//nuclear lumen	GO:0003676//nucleic acid binding	GO:0006376//mRNA splice site selection
lrp5	ENSDARG00000006921	8580	634.58	1246.18	7.66	15.42	1.00939	Up	2.94772e-49	1.2754e-47	K03068|1|0.0|2888|dre:568518|low density lipoprotein receptor-related protein 5/6	GO:0016020//membrane;GO:0043234//protein complex	GO:0005215//transporter activity;GO:0005488//binding	GO:0006006//glucose metabolic process;GO:0006469//negative regulation of protein kinase activity;GO:0007088//regulation of mitosis;GO:0008015//blood circulation;GO:0008284//positive regulation of cell proliferation;GO:0009888//tissue development;GO:0030111//regulation of Wnt receptor signaling pathway;GO:0045596//negative regulation of cell differentiation;GO:0045597//positive regulation of cell …
slc35d1a	ENSDARG00000011973	2262.9	60	132	3.14	6.32	1.00916	Up	6.3826e-08	6.04773e-07	K15281|1|1e-135|333|dre:445400|solute carrier family 35	GO:0012505//endomembrane system;GO:0031224//intrinsic to membrane;GO:0043231//intracellular membrane-bounded organelle	-	GO:0071702
ezra	ENSDARG00000020944	5403	647	1270	12.46	25.05	1.00751	Up	4.9402e-50	2.16947e-48	K08007|1|0.0|788|dre:561589|villin 2 (ezrin)	GO:0001726//ruffle;GO:0005815//microtubule organizing center;GO:0005902//microvillus;GO:0015629//actin cytoskeleton;GO:0031254//trailing edge;GO:0031981//nuclear lumen;GO:0044459//plasma membrane part	GO:0003779//actin binding	GO:0006935//chemotaxis;GO:0007015//actin filament organization;GO:0016337//cell-cell adhesion;GO:0022406//membrane docking;GO:0030154//cell differentiation;GO:0061245//establishment or maintenance of bipolar cell polarity;GO:0065008
serpinb1l1	ENSDARG00000095830	1453	74.14	145.11	5.47	10.99	1.00658	Up	5.62088e-07	4.78147e-06	K13963|1|0.0|715|dre:494155|serpin B	-	GO:0030414//peptidase inhibitor activity	-
nenf	ENSDARG00000040192	1456.39	29	66	2.48	4.98	1.00581	Up	8.21472e-05	0.000502168	-	GO:0044421//extracellular region part	GO:0005102//receptor binding;GO:0005506//iron ion binding	GO:0010740//positive regulation of intracellular protein kinase cascade
RNF38	ENSDARG00000062055	5303.89	71	141	1.41	2.83	1.00511	Up	5.38322e-07	4.5907e-06	K13201|1|4e-52|207|bfo:BRAFLDRAFT_124262|nucleolysin TIA-1/TIAR;K15692|2|1e-11|73.2|xtr:493377|E3 ubiquitin-protein ligase RNF13 [EC:6.3.2.19]	-	-	-
GLDC	ENSDARG00000035120	2961	807	1580	28.61	57.42	1.00503	Up	1.90352e-61	1.00827e-59	K00281|1|0.0|1017|dre:321621|glycine dehydrogenase [EC:1.4.4.2]	-	GO:0016491//oxidoreductase activity;GO:0048037//cofactor binding	GO:0006544//glycine metabolic process
smurf1	ENSDARG00000016086	4392.57	123	240	2.91	5.84	1.00495	Up	1.43842e-10	1.72577e-09	K04678|1|0.0|1513|dre:321695|E3 ubiquitin ligase SMURF1/2 [EC:6.3.2.19]	GO:0016020//membrane;GO:0044444//cytoplasmic part	GO:0019787//small conjugating protein ligase activity;GO:0032403//protein complex binding;GO:0046332//SMAD binding	GO:0001503//ossification;GO:0006511//ubiquitin-dependent protein catabolic process;GO:0006605//protein targeting;GO:0007179//transforming growth factor beta receptor signaling pathway;GO:0009888//tissue development;GO:0016567//protein ubiquitination;GO:0030509//BMP signaling pathway;GO:0048869//cellular developmental process
cbr1	ENSDARG00000036587	3815	114	223	3.12	6.26	1.00462	Up	5.70462e-10	6.47027e-09	K00079|1|2e-159|564|dre:373866|carbonyl reductase 1 [EC:1.1.1.184 1.1.1.189 1.1.1.197]	-	GO:0003824//catalytic activity	GO:0008152//metabolic process
wbp1lb	ENSDARG00000029751	1539	92	180	6.4	12.84	1.0045	Up	2.57808e-08	2.53515e-07	-	-	-	-
her6	ENSDARG00000006514	1426	44	86	3.31	6.64	1.00435	Up	0.000125321	0.000738631	K06054|1|1e-66|253|dre:30288|hairy and enhancer of split 1;K09089|3|6e-53|127|cfa:489604|hairy and enhancer of split 4	GO:0032991//macromolecular complex;GO:0043231//intracellular membrane-bounded organelle	GO:0003676//nucleic acid binding;GO:0003700//sequence-specific DNA binding transcription factor activity;GO:0008134//transcription factor binding;GO:0019899//enzyme binding;GO:0019904//protein domain specific binding;GO:0046983//protein dimerization activity	GO:0000122//negative regulation of transcription from RNA polymerase II promoter;GO:0000904//cell morphogenesis involved in differentiation;GO:0001756//somitogenesis;GO:0003264//regulation of cardioblast proliferation;GO:0003310//pancreatic A cell differentiation;GO:0006351//transcription, DNA-dependent;GO:0007166//cell surface receptor signaling pathway;GO:0009912//auditory receptor cell fate co…
gatad2ab	ENSDARG00000006192	2014.43	49	98	2.64	5.29	1.00273	Up	2.57814e-05	0.000172931	K10310|1|1e-14|82.4|nvi:100122742|F-box protein 33	-	GO:0001071//nucleic acid binding transcription factor activity;GO:0003677//DNA binding;GO:0046914//transition metal ion binding	GO:0006351//transcription, DNA-dependent
dusp4	ENSDARG00000044688	1816	125	244	7.32	14.65	1.00099	Up	9.9158e-11	1.21015e-09	K04459|1|0.0|639|dre:394146|dual specificity phosphatase [EC:3.1.3.16 3.1.3.48]	GO:0031981//nuclear lumen	GO:0008138//protein tyrosine/serine/threonine phosphatase activity	GO:0000165//MAPK cascade;GO:0001704//formation of primary germ layer;GO:0002224//toll-like receptor signaling pathway;GO:0006464//cellular protein modification process;GO:0006796//phosphate-containing compound metabolic process;GO:0007169//transmembrane receptor protein tyrosine kinase signaling pathway
nrp1a	ENSDARG00000071865	5737.52	56	151	1.4	2.8	1	Up	6.08722e-12	8.13953e-11	K06724|1|0.0|855|dre:353246|neuropilin 1	GO:0031224//intrinsic to membrane	GO:0004714//transmembrane receptor protein tyrosine kinase activity;GO:0005515//protein binding	GO:0001525//angiogenesis;GO:0001667//ameboidal cell migration;GO:0002164//larval development;GO:0007169//transmembrane receptor protein tyrosine kinase signaling pathway;GO:0007411//axon guidance;GO:0009888//tissue development;GO:0009966//regulation of signal transduction;GO:0022603//regulation of anatomical structure morphogenesis;GO:0048534;GO:0048646//anatomical structure formation involved in…
nol6	ENSDARG00000059711	3847	59	115	1.6	3.2	1	Up	9.62668e-06	6.91775e-05	K14544|1|0.0|1553|dre:334362|U3 small nucleolar RNA-associated protein 22	-	-	-
si:dkey-52d15.2	ENSDARG00000097105	441	282.26	0	75.96	0.001	-16.213	Down	3.6936e-84	2.53036e-82	K03910|1|5e-56|216|dre:100006782|alpha-2-macroglobulin	GO:0044421//extracellular region part	GO:0061135	-
dap1b	ENSDARG00000086842	273	82.2	0	39.28	0.001	-15.2615	Down	5.53508e-25	1.39067e-23	-	-	-	-
si:ch1073-403i13.1	ENSDARG00000001832	1061	268.49	0	27.57	0.001	-14.7508	Down	5.12562e-80	3.37634e-78	K06752|1|2e-112|406|dre:335509|major histocompatibility complex, class II	GO:0031224//intrinsic to membrane;GO:0042611	-	GO:0019882//antigen processing and presentation
CABZ01068324.1	ENSDARG00000055199	249	46.7	0	25.06	0.001	-14.6131	Down	2.48168e-14	3.94154e-13	K04514|1|1e-38|157|dre:321070|Rho-associated, coiled-coil containing protein kinase [EC:2.7.11.1]	GO:0005856//cytoskeleton;GO:0016020//membrane;GO:0043231//intracellular membrane-bounded organelle;GO:0044444//cytoplasmic part;GO:0044446//intracellular organelle part	GO:0004672//protein kinase activity;GO:0032559	GO:0006464//cellular protein modification process;GO:0030154//cell differentiation;GO:0042074//cell migration involved in gastrulation;GO:0044257//cellular protein catabolic process;GO:0060071//Wnt receptor signaling pathway, planar cell polarity pathway
ROCK2	ENSDARG00000088333	507	86.97	0	19.96	0.001	-14.2848	Down	3.62752e-26	9.50928e-25	K04514|1|4e-94|343|dre:321070|Rho-associated, coiled-coil containing protein kinase [EC:2.7.11.1]	GO:0016020//membrane	GO:0004672//protein kinase activity;GO:0032559	GO:0006464//cellular protein modification process;GO:0030154//cell differentiation;GO:0042074//cell migration involved in gastrulation;GO:0044257//cellular protein catabolic process;GO:0060071//Wnt receptor signaling pathway, planar cell polarity pathway
dnph1	ENSDARG00000075730	667	97	0	16.41	0.001	-14.0023	Down	2.01812e-29	5.74465e-28	-	GO:0031981//nuclear lumen	GO:0016763//transferase activity, transferring pentosyl groups;GO:0016799//hydrolase activity, hydrolyzing N-glycosyl compounds;GO:0042802//identical protein binding	GO:0009125;GO:0016049//cell growth
entpd3	ENSDARG00000035309	2097	253	0	12.77	0.001	-13.6405	Down	1.40579e-75	8.78173e-74	K01510|1|0.0|920|dre:100005551|apyrase [EC:3.6.1.5]	-	-	-
ROCK2	ENSDARG00000088620	504	52.79	0	12.2	0.001	-13.5746	Down	4.16366e-16	7.40879e-15	K04514|1|7e-92|335|dre:321070|Rho-associated, coiled-coil containing protein kinase [EC:2.7.11.1]	GO:0016020//membrane	GO:0004672//protein kinase activity;GO:0032559	GO:0006464//cellular protein modification process;GO:0030154//cell differentiation;GO:0042074//cell migration involved in gastrulation;GO:0044257//cellular protein catabolic process;GO:0060071//Wnt receptor signaling pathway, planar cell polarity pathway
crp1	ENSDARG00000071454	678	60	0	9.97	0.001	-13.2834	Down	1.78833e-18	3.5511e-17	K01672|1|2e-18|92.8|xla:443976|carbonic anhydrase [EC:4.2.1.1];K08466|3|2e-17|89.7|mgp:100550926|G protein-coupled receptor 144	-	-	-
MRPS12	ENSDARG00000089095	381	29.71	0	9.48	0.001	-13.2107	Down	2.65876e-09	2.85043e-08	K02973|1|1e-06|51.6|ame:552272|small subunit ribosomal protein S23e	GO:0030529//ribonucleoprotein complex;GO:0043231//intracellular membrane-bounded organelle	-	-
fabp11a	ENSDARG00000017299	673	47.41	0	7.94	0.001	-12.9549	Down	1.25565e-14	2.03038e-13	K08756|1|2e-38|159|dre:407736|fatty acid-binding protein 7, brain;K08752|2|1e-37|156|ssc:399532|fatty acid-binding protein 3, muscle and heart	-	GO:0005488//binding	GO:0051234//establishment of localization
timm44	ENSDARG00000042712	2040	129	0	6.7	0.001	-12.7099	Down	6.86816e-39	2.50274e-37	K10836|1|2e-115|417|dme:Dmel_CG11779|mitochondrial protein-transporting ATPase [EC:3.6.3.51]	GO:0005743//mitochondrial inner membrane	GO:0005515//protein binding;GO:0008320//protein transmembrane transporter activity;GO:0032559	GO:0006605//protein targeting
si:busm1-194e12.12	ENSDARG00000055447	1198	61	0	5.51	0.001	-12.4278	Down	9.04838e-19	1.80721e-17	K06752|1|8e-130|464|dre:368615|major histocompatibility complex, class II	GO:0016020//membrane	-	GO:0019882//antigen processing and presentation
guca1g	ENSDARG00000045737	888	43	0	5.34	0.001	-12.3826	Down	1.91594e-13	2.86374e-12	K08328|1|3e-46|186|acs:100555924|guanylate cyclase activator 1	-	GO:0046872//metal ion binding	-
ticam1	ENSDARG00000086136	2335	103	0	4.66	0.001	-12.1861	Down	3.38594e-31	1.03093e-29	K05842|1|0.0|1059|dre:100537952|toll-like receptor adapter molecule 1	GO:0016020//membrane;GO:0043231//intracellular membrane-bounded organelle	GO:0005488//binding	GO:0002224//toll-like receptor signaling pathway;GO:0006355//regulation of transcription, DNA-dependent;GO:0007249//I-kappaB kinase/NF-kappaB cascade;GO:0042108//positive regulation of cytokine biosynthetic process
thrap3a	ENSDARG00000044459	2311.96	101.87	0	4.65	0.001	-12.183	Down	1.32262e-30	3.9281e-29	K13112|1|4e-67|257|xla:100505427|thyroid hormone receptor-associated protein 3	-	-	GO:0006351//transcription, DNA-dependent
si:dkey-33b17.3	ENSDARG00000093706	1019	36.67	0	3.93	0.001	-11.9403	Down	2.257e-11	2.89189e-10	K06752|1|7e-87|321|dre:368615|major histocompatibility complex, class II	-	-	-
plod3	ENSDARG00000060715	2536	92.48	0	3.84	0.001	-11.9069	Down	6.08612e-28	1.67222e-26	K13646|1|0.0|1467|dre:322766|lysyl hydroxylase/galactosyltransferase/glucosyltransferase [EC:1.14.11.4 2.4.1.50 2.4.1.66]	GO:0005789//endoplasmic reticulum membrane	GO:0016701//oxidoreductase activity, acting on single donors with incorporation of molecular oxygen;GO:0019842//vitamin binding;GO:0046527//glucosyltransferase activity;GO:0046914//transition metal ion binding;GO:0070815//peptidyl-lysine 5-dioxygenase activity	GO:0001885//endothelial cell development;GO:0007411//axon guidance;GO:0008152//metabolic process;GO:0009725//response to hormone stimulus;GO:0009887//organ morphogenesis;GO:0033036;GO:0048729//tissue morphogenesis;GO:0050880//regulation of blood vessel size;GO:0071711//basement membrane organization
slc35b1	ENSDARG00000070689	2143	76.57	0	3.78	0.001	-11.8842	Down	3.2991e-23	7.75779e-22	K15275|1|0.0|641|dre:100330261|solute carrier family 35 (UDP-galactose transporter), member B1	GO:0031090//organelle membrane;GO:0031224//intrinsic to membrane;GO:0043231//intracellular membrane-bounded organelle	-	GO:0071702
si:busm1-48c11.3	ENSDARG00000055441	928	31	0	3.67	0.001	-11.8416	Down	6.80646e-10	7.67342e-09	K06752|1|1e-118|426|dre:368614|major histocompatibility complex, class II	GO:0031224//intrinsic to membrane	-	GO:0019882//antigen processing and presentation
CCDC141	ENSDARG00000091927	1686	57	0	3.6	0.001	-11.8138	Down	1.38065e-17	2.62005e-16	K15048|1|1e-14|82.4|nve:NEMVE_v1g96749|kalirin [EC:2.7.11.1];K08810|2|2e-12|75.1|ame:408594|triple functional domain protein [EC:2.7.11.1];K12478|4|2e-08|61.6|xtr:100216061|early endosome antigen 1	-	-	-
FP243385.2	ENSDARG00000086323	2196	74.4	0	3.58	0.001	-11.8057	Down	1.2887e-22	2.96589e-21	K12797|1|3e-12|74.7|cfa:100688481|caspase recruitment domain-containing protein 6	-	-	-
si:dkey-16m19.1	ENSDARG00000097026	662	20	0	3.41	0.001	-11.7356	Down	1.22344e-06	9.94236e-06	-	-	-	-
slc25a28	ENSDARG00000052994	2762	86.19	0	3.28	0.001	-11.6795	Down	3.62752e-26	9.49717e-25	K15113|1|0.0|745|dre:100535877|solute carrier family 25 (mitochondrial iron transporter), member 28/37	GO:0019866//organelle inner membrane;GO:0031224//intrinsic to membrane;GO:0043231//intracellular membrane-bounded organelle	-	GO:0006810//transport
thbs4b	ENSDARG00000020072	3397	90	0	2.77	0.001	-11.4357	Down	2.37738e-27	6.42894e-26	K04659|1|1e-66|253|dre:252850|thrombospondin	GO:0005578//proteinaceous extracellular matrix;GO:0031012//extracellular matrix;GO:0045202//synapse	GO:0005102//receptor binding;GO:0005539//glycosaminoglycan binding;GO:0043236//laminin binding;GO:0046872//metal ion binding	GO:0001525//angiogenesis;GO:0001934//positive regulation of protein phosphorylation;GO:0001935//endothelial cell proliferation;GO:0002690//positive regulation of leukocyte chemotaxis;GO:0014812//muscle cell migration;GO:0048522//positive regulation of cellular process;GO:0048731;GO:0048858//cell projection morphogenesis;GO:0051259//protein oligomerization;GO:0090136//epithelial cell-cell adhesion
pxna	ENSDARG00000086858	831	20.38	0	2.72	0.001	-11.4094	Down	1.22344e-06	9.95023e-06	K05760|1|3e-174|610|dre:399546|paxillin	GO:0005924//cell-substrate adherens junction;GO:0031252//cell leading edge;GO:0043232	GO:0005102//receptor binding;GO:0008092//cytoskeletal protein binding;GO:0019900//kinase binding;GO:0046914//transition metal ion binding;GO:0051400//BH domain binding	GO:0000165//MAPK cascade;GO:0000302//response to reactive oxygen species;GO:0001763//morphogenesis of a branching structure;GO:0003012//muscle system process;GO:0006468//protein phosphorylation;GO:0006996//organelle organization;GO:0007044//cell-substrate junction assembly;GO:0007166//cell surface receptor signaling pathway;GO:0007275//multicellular organismal development;GO:0030031//cell project…
BX004857.3	ENSDARG00000078137	1338	33	0	2.65	0.001	-11.3718	Down	1.74247e-10	2.07601e-09	-	-	GO:0005488//binding	-
ENDOD1	ENSDARG00000070242	2469	61	0	2.6	0.001	-11.3443	Down	9.04838e-19	1.80897e-17	K15049|1|0.0|468|dre:100149646|endonuclease domain-containing 1 protein	-	-	-
si:ch211-254c8.3	ENSDARG00000035088	761	17	0	2.49	0.001	-11.2819	Down	9.44538e-06	6.8065e-05	K05305|1|6e-28|124|dre:100150934|fucokinase [EC:2.7.1.52]	-	-	-
CABZ01034858.1	ENSDARG00000074884	939	18.21	0	2.13	0.001	-11.0566	Down	4.77904e-06	3.59381e-05	K12023|1|5e-81|301|dre:338307|tripartite motif-containing protein 47;K12015|2|2e-62|239|dre:100137104|tripartite motif-containing protein 39	GO:0044464//cell part	GO:0046914//transition metal ion binding	-
si:rp71-36a1.3	ENSDARG00000071662	1237	24	0	2.1	0.001	-11.0362	Down	8.01808e-08	7.52455e-07	-	-	-	-
PRKD1	ENSDARG00000075949	3453.83	69	0	2.09	0.001	-11.0293	Down	3.88636e-21	8.46107e-20	K06070|1|0.0|1756|dre:557123|protein kinase D [EC:2.7.11.13]	GO:0016021//integral to membrane;GO:0044444//cytoplasmic part	GO:0004674//protein serine/threonine kinase activity;GO:0032559;GO:0043169//cation binding	GO:0006464//cellular protein modification process;GO:0006643//membrane lipid metabolic process;GO:0007165//signal transduction
si:dkey-33b17.3	ENSDARG00000053738	1019	18.33	0	1.97	0.001	-10.944	Down	4.77904e-06	3.5925e-05	K06752|1|7e-87|321|dre:368615|major histocompatibility complex, class II	-	-	-
TNFRSF14	ENSDARG00000068972	847	14.38	0	1.88	0.001	-10.8765	Down	7.29212e-05	0.000450188	K05152|1|2e-66|252|dre:798191|tumor necrosis factor receptor superfamily member 14	GO:0044464//cell part	-	GO:0002376//immune system process;GO:0050794//regulation of cellular process
si:ch211-219a15.3	ENSDARG00000087659	1050.69	18	0	1.87	0.001	-10.8688	Down	4.77904e-06	3.58856e-05	K01227|1|3e-15|82.8|acs:100563201|mannosyl-glycoprotein endo-beta-N-acetylglucosaminidase [EC:3.2.1.96];K03988|3|6e-12|72.0|bta:509968|complement C1q subcomponent subunit C	-	-	-
ensembl_havana	ENSDARG00000041873	1164	20	0	1.86	0.001	-10.8611	Down	1.22344e-06	9.94629e-06	K15734|1|2e-180|632|dre:563950|all-trans-retinol dehydrogenase (NAD+) [EC:1.1.1.105]	-	GO:0003824//catalytic activity	GO:0008152//metabolic process
fam221a	ENSDARG00000027599	901	14	0	1.71	0.001	-10.7398	Down	7.29212e-05	0.000450053	-	-	-	-
stap2a	ENSDARG00000092810	2299	37	0	1.7	0.001	-10.7313	Down	1.14196e-11	1.49966e-10	-	-	-	-
RBM22	ENSDARG00000089396	1224	18.15	0	1.6	0.001	-10.6439	Down	4.77904e-06	3.58725e-05	K12872|1|0.0|732|dre:406495|pre-mRNA-splicing factor RBM22/SLT11	GO:0005681//spliceosomal complex;GO:0031981//nuclear lumen	GO:0003676//nucleic acid binding;GO:0005515//protein binding;GO:0046914//transition metal ion binding	GO:0000377;GO:0006606//protein import into nucleus;GO:0007275//multicellular organismal development
zgc:165583	ENSDARG00000076158	1083	15	0	1.51	0.001	-10.5603	Down	3.68958e-05	0.000240191	K05305|1|1e-16|87.8|dre:100150934|fucokinase [EC:2.7.1.52]	-	-	-
SLC12A2	ENSDARG00000091220	1230	16	0	1.41	0.001	-10.4615	Down	1.8668e-05	0.000127718	K10951|1|2e-143|509|dre:415170|solute carrier family 12 (sodium/potassium/chloride transporter), member 2	GO:0031224//intrinsic to membrane;GO:0044459//plasma membrane part	GO:0015108//chloride transmembrane transporter activity	GO:0015698//inorganic anion transport;GO:0030001//metal ion transport;GO:0042471//ear morphogenesis
gpr19	ENSDARG00000041125	1857	24	0	1.37	0.001	-10.42	Down	8.01808e-08	7.52111e-07	K04316|1|0.0|755|dre:393969|G protein-coupled receptor 19	GO:0016021//integral to membrane	-	GO:0007166//cell surface receptor signaling pathway
ensembl	ENSDARG00000074120	1188	13.8	0	1.26	0.001	-10.2992	Down	0.000144123	0.000839335	K11833|1|0.0|740|dre:564054|ubiquitin carboxyl-terminal hydrolase 2/21 [EC:3.1.2.15]	-	-	-
KIF3A	ENSDARG00000009850	1845	21.82	0	1.26	0.001	-10.2992	Down	6.19022e-07	5.22684e-06	K10394|1|0.0|1161|dre:550267|kinesin family member 3/17	-	-	-
yars2	ENSDARG00000077299	1794	19	0	1.13	0.001	-10.1421	Down	2.41804e-06	1.88383e-05	K01866|1|0.0|918|dre:100534736|tyrosyl-tRNA synthetase [EC:6.1.1.1]	GO:0044429//mitochondrial part	GO:0004812//aminoacyl-tRNA ligase activity;GO:0032559	GO:0006418//tRNA aminoacylation for protein translation
CU457778.1	ENSDARG00000070602	1419	14	0	1.06	0.001	-10.0498	Down	7.29212e-05	0.000450323	K06564|1|9e-09|62.4|xtr:496491|insulin-like growth factor 2 receptor	-	-	-
rab6ba	ENSDARG00000034522	3026	30	0	1.04	0.001	-10.0224	Down	1.34524e-09	1.48164e-08	K07894|1|1e-111|405|dre:558900|Ras-related protein Rab-6B	GO:0012505//endomembrane system;GO:0031410//cytoplasmic vesicle;GO:0044431//Golgi apparatus part	GO:0005515//protein binding;GO:0017111//nucleoside-triphosphatase activity;GO:0032561//guanyl ribonucleotide binding	GO:0000301//retrograde transport, vesicle recycling within Golgi;GO:0006479//protein methylation;GO:0009207;GO:0033365//protein localization to organelle;GO:0035556//intracellular signal transduction;GO:0072384//organelle transport along microtubule
USO1	ENSDARG00000087925	2364	22.57	0	1.01	0.001	-9.98014	Down	3.13204e-07	2.74615e-06	-	GO:0012505//endomembrane system	GO:0022892	GO:0006906//vesicle fusion;GO:0015031//protein transport
crp	ENSDARG00000056498	828	3756.96	3.99	551.52	0.55	-9.96977	Down	0	0	K01672|1|3e-21|102|dre:100006448|carbonic anhydrase [EC:4.2.1.1]	-	-	-
zgc:174311	ENSDARG00000077923	2421	20.07	0	0.87	0.001	-9.76487	Down	1.22344e-06	9.95417e-06	K09228|1|1e-113|411|dre:100148223|KRAB domain-containing zinc finger protein	GO:0044464//cell part	GO:0046914//transition metal ion binding	-
slc7a14a	ENSDARG00000010816	2595.06	21.01	0	0.85	0.001	-9.73132	Down	6.19022e-07	5.2247e-06	K13871|1|3e-14|77.8|dre:566270|solute carrier family 7 (cationic amino acid transporter), member 14	GO:0031224//intrinsic to membrane	GO:0005275//amine transmembrane transporter activity	GO:0006865//amino acid transport
TNS1	ENSDARG00000078842	4152.92	33	0	0.83	0.001	-9.69697	Down	1.74247e-10	2.07722e-09	K01110|1|3e-08|58.9|tca:663870|phosphatidylinositol-3,4,5-trisphosphate 3-phosphatase [EC:3.1.3.67];K09526|2|1e-07|56.6|dre:796345|DnaJ homolog subfamily C member 6	GO:0005924//cell-substrate adherens junction;GO:0043232;GO:0044464//cell part	GO:0005488//binding;GO:0008092//cytoskeletal protein binding	-
si:ch73-256j6.4	ENSDARG00000093574	2090	16.11	0	0.82	0.001	-9.67948	Down	1.8668e-05	0.000127803	-	-	-	-
shdb	ENSDARG00000062109	2383	18	0	0.8	0.001	-9.64386	Down	4.77904e-06	3.59118e-05	K08273|1|3e-10|68.2|mdo:100023630|SH2 domain protein 2A;K06619|2|6e-09|63.9|bmy:Bm1_30590|proto-oncogene tyrosine-protein kinase ABL1 [EC:2.7.10.2];K07365|4|1e-08|62.8|hmg:100201881|NCK adaptor protein	-	-	-
nkiras2	ENSDARG00000089585	2385	17.83	0	0.79	0.001	-9.62571	Down	9.44538e-06	6.80412e-05	K07830|1|3e-16|88.2|tca:664493|Ras-related protein R-Ras2;K07835|2|4e-16|87.8|acs:100563317|Ras-related protein Ral-B	GO:0044424//intracellular part	GO:0017111//nucleoside-triphosphatase activity;GO:0032561//guanyl ribonucleotide binding	GO:0007243//intracellular protein kinase cascade;GO:0009207
si:dkeyp-120g4.1	ENSDARG00000079526	2234.43	16.19	0	0.77	0.001	-9.58871	Down	1.8668e-05	0.00012776	K12800|1|0.0|699|dre:561595|NACHT, LRR and PYD domains-containing protein 3	-	-	-
ocrl	ENSDARG00000060541	2954	16.82	0	0.6	0.001	-9.22882	Down	1.8668e-05	0.000127675	K01099|1|0.0|1852|dre:100329312|phosphatidylinositol-bisphosphatase [EC:3.1.3.36]	-	-	-
si:ch211-210m1.2	ENSDARG00000091028	3423	18.77	0	0.57	0.001	-9.15482	Down	4.77904e-06	3.58987e-05	K12800|1|0.0|783|dre:566782|NACHT, LRR and PYD domains-containing protein 3	-	-	-
pappa2	ENSDARG00000076020	6727	35	0	0.54	0.001	-9.07682	Down	4.46076e-11	5.5935e-10	K08647|1|0.0|3598|dre:567038|pappalysin-2 [EC:3.4.24.-]	-	-	-
cluhb	ENSDARG00000060566	6229	23	0	0.38	0.001	-8.56986	Down	1.58471e-07	1.44494e-06	K03255|1|0.0|932|xtr:780032|protein TIF31	-	-	-
cyp39a1	ENSDARG00000017982	2274	356	1	16.54	0.05	-8.36982	Down	8.34312e-104	6.72423e-102	K07439|1|0.0|931|dre:564475|cytochrome P450, family 39, subfamily A (24-hydroxycholesterol 7alpha-hydroxylase) [EC:1.14.13.99]	-	GO:0005506//iron ion binding	-
IGSF10	ENSDARG00000077497	7494	13	0	0.18	0.001	-7.49185	Down	0.000144123	0.000839097	K06255|1|3e-64|249|xtr:100494785|heparan sulfate proteoglycan 2 (perlecan)	-	-	-
si:dkey-93m18.6	ENSDARG00000093173	2094	255	2	12.89	0.1	-7.01011	Down	2.93536e-72	1.77957e-70	-	-	-	-
crp2	ENSDARG00000056462	822	736.45	6.22	99.31	0.86	-6.85146	Down	5.81622e-206	8.18733e-204	K01672|1|1e-20|100|dre:100006448|carbonic anhydrase [EC:4.2.1.1]	-	-	-
ensembl_havana	ENSDARG00000079031	1569	285	3	21.53	0.21	-6.67982	Down	2.32146e-79	1.50507e-77	K08286|1|8e-69|261|mmu:17691|protein-serine/threonine kinase [EC:2.7.11.-];K08798|2|2e-68|260|xtr:100491038|MAP/microtubule affinity-regulating kinase [EC:2.7.11.1]	-	GO:0000166//nucleotide binding;GO:0004672//protein kinase activity;GO:0046872//metal ion binding	-
grid2	ENSDARG00000055302	2787	141	1	3.88	0.04	-6.59991	Down	1.3756e-40	5.1779e-39	K05207|1|0.0|1952|dre:448841|glutamate receptor delta-2 subunit	GO:0016021//integral to membrane;GO:0030313;GO:0044430//cytoskeletal part;GO:0044459//plasma membrane part	GO:0005231//excitatory extracellular ligand-gated ion channel activity;GO:0005488//binding;GO:0008066//glutamate receptor activity	GO:0006810//transport;GO:0006811//ion transport;GO:0007215//glutamate receptor signaling pathway;GO:0007270//neuron-neuron synaptic transmission;GO:0032102;GO:0042981//regulation of apoptotic process;GO:0051899//membrane depolarization
spock2	ENSDARG00000075393	3475	92	1	2.77	0.03	-6.52878	Down	2.85714e-26	7.5282e-25	K08136|1|6e-40|162|dre:100320541|sparc/osteonectin, cwcv and kazal-like domains proteoglycan (testican)	GO:0031012//extracellular matrix	GO:0046872//metal ion binding	GO:0007399//nervous system development;GO:0023052//signaling;GO:0043062//extracellular structure organization;GO:0050793//regulation of developmental process
RANBP2	ENSDARG00000011652	3262	27	0.34	0.9	0.01	-6.49185	Down	1.03857e-08	1.05982e-07	K12172|1|3e-134|480|dre:100317326|E3 SUMO-protein ligase RanBP2	-	-	-
[truncated: 593 more rows]
