# Supplementary material for: The construction of intrahepatic cholangiocarcinoma model in zebrafish
Source: Sci Rep. 2017 Oct 17;7:13419. doi: 10.1038/s41598-017-13815-0 (PMC5645375; doi:10.1038/s41598-017-13815-0)
Supplement: Supplementary file 2 — Supplementary Table 2. [file 41598_2017_13815_MOESM2_ESM.xls]

## Sheet: Sheet1
Supplementary Table 2. Summary of Gene Set Enrichment Analysis results
Gene set	GENE SYMBOL	GENE TITLE	RANK METRIC SCORE	ES	FDR q val
Dataset: Obama group			3.91429	0.0255526	1
	HP	haptoglobin	3.65377	0.100263	1
	FOS	v-fos FBJ murine osteosarcoma viral oncogene homolog	2.34924	0.0973429	1
	GATM	glycine amidinotransferase (L-arginine:glycine amidinotransferase)	1.75683	0.0746565	1
	PDK4	pyruvate dehydrogenase kinase, isozyme 4	1.57187	0.0814442	1
	RBP4	retinol binding protein 4, plasma	1.23463	0.037577	1
	MFAP4	microfibrillar-associated protein 4	1.04162	-0.0120205	1
	GABARAPL1	GABA(A) receptor-associated protein like 1	-1.0108	-0.0197536	1
	CD53	CD53 molecule	-1.06624	-0.0286331	1
	FGFR4	fibroblast growth factor receptor 4	-1.12244	-0.036346	1
	SERPINA7	serpin peptidase inhibitor, clade A (alpha-1 antiproteinase, antitrypsin), member 7	-1.21588	-0.0461393	1
	AGT	angiotensinogen (serpin peptidase inhibitor, clade A, member 8)	-1.24585	-0.0329096	1
	DLC1	deleted in liver cancer 1	-1.24701	-0.0070193	1
	AKAP7	A kinase (PRKA) anchor protein 7	-1.32004	-0.00948073	1
	SYTL4	synaptotagmin-like 4 (granuphilin-a)	-1.34838	0.00702656	1
	TTR	transthyretin (prealbumin, amyloidosis type I)	-1.35311	0.0339708	1
	SLC3A1	solute carrier family 3 (sodium/glucose cotransporter), member 1	-1.51584	0.0028347	1
	PIM2	pim-2 oncogene	-1.74071	-0.0368434	1
	ANXA4	annexin A4	-1.95585	-0.0416125	1
	PON1	paraoxonase 1	-2.12318	-0.0342918	1
	ANPEP	alanyl (membrane) aminopeptidase (aminopeptidase N, aminopeptidase M, microsomal aminopeptidase, CD13, p150)	-2.34398	-0.0310028	1
	SERPINB1	serpin peptidase inhibitor, clade B (ovalbumin), member 1	-2.85604	-0.0302932	1
	RGS2	regulator of G-protein signalling 2, 24kDa	-2.9521	0.0258283	1
	SLC5A1	solute carrier family 5 (sodium/glucose cotransporter), member 1	-6.22561	0.0465251	1
	SLC13A2	solute carrier family 13 (sodium-dependent dicarboxylate transporter), member 2
Dataset: Jinawath group
	SCD	stearoyl-CoA desaturase (delta-9-desaturase)	4.14296	0.523133	1
	SLC27A2	solute carrier family 27 (fatty acid transporter), member 2	-1.10946	0.31224	1
	ITGA2	integrin, alpha 2 (CD49B, alpha 2 subunit of VLA-2 receptor)	-1.97692	0.296822	1
